# Supplementary material for: Redox Balance in Lactobacillus reuteri DSM20016: Roles of Iron-Dependent Alcohol Dehydrogenases in Glucose/ Glycerol Metabolism
Source: PLoS One. 2016 Dec 28;11(12):e0168107. doi: 10.1371/journal.pone.0168107 (PMC5193401; doi:10.1371/journal.pone.0168107)
Supplement: S2 File — (NEWICK) [file pone.0168107.s006.newick]

(('tr|G0LZB5|G0LZB5_LACPE':0.45513467531568075,'tr|Q5FK17|Q5FK17_LACAC':0.45513467531568075):0.42042071631188327,((((('tr|A0A0R1L124|A0A0R1L124_9LACO':0.12243409963267515,('tr|A0A0R1LJP7|A0A0R1LJP7_9LACO':0.02117282649381136,'tr|A0A0R1N3W8|A0A0R1N3W8_9LACO':0.02117282649381136):0.1012612731388638):0.019395577405232234,('tr|A0A0R2DEL8|A0A0R2DEL8_9LACO':0.11673258396068698,('tr|A0A0R1FN44|A0A0R1FN44_LACBR':0.007410170025166085,'tr|Q03SK2|Q03SK2_LACBA':0.007410170025166085):0.10932241393552089):0.02509709307722041):0.24042424649447247,(('tr|A0A0R2DFN4|A0A0R2DFN4_9LACO':0.11853425965151854,((('tr|A0A0R1JTC6|A0A0R1JTC6_9LACO':0.023358754078607658,'tr|A0A0R1R0C1|A0A0R1R0C1_9LACO':0.023358754078607658):0.036016059710631265,('tr|A0A0R1LRR0|A0A0R1LRR0_9LACO':0.001574922683037716,'tr|A0A0R1NCX2|A0A0R1NCX2_9LACO':0.001574922683037716):0.05779989110620121):0.035857015868989706,(('tr|A0A0R1UUP1|A0A0R1UUP1_9LACO':0.012202872745678772,'tr|A0A0R1GV07|A0A0R1GV07_9LACO':0.012202872745678772):0.044162189756712156,('tr|A0A0R1L5J7|A0A0R1L5J7_9LACO':0.053632031680832304,('tr|A0A0D0GX78|A0A0D0GX78_LACBR':0.0027858927601063233,('tr|Q03QK1|Q03QK1_LACBA':0.0015485521577237593,('tr|A0A0R1FIU3|A0A0R1FIU3_LACBR':0.0,'tr|A0A0C1Q1Y6|A0A0C1Q1Y6_LACBR':0.0):0.0015485521577237593):0.001237340602382564):0.05084613892072609):0.002733030821558513):0.03886676715583781):0.023302429993289797):0.1941699163000581,((('tr|A0A0R1W2G1|A0A0R1W2G1_9LACO':0.15009908927161797,'tr|A0A0R2BK50|A0A0R2BK50_9LACO':0.15009908927161797):0.11509044808670665,(('tr|A0A0R2CPW4|A0A0R2CPW4_9LACO':0.20115923905646926,('tr|A0A0R1XRP6|A0A0R1XRP6_9LACO':0.19503620847292413,('tr|A0A0R1L6Z2|A0A0R1L6Z2_9LACO':0.057922227206582244,('tr|A0A0R1T437|A0A0R1T437_9LACO':0.0,'tr|A0A0R1ZF56|A0A0R1ZF56_9LACO':0.0):0.057922227206582244):0.1371139812663419):0.00612303058354513):0.03450996870643663,('tr|A0A0R2MBN9|A0A0R2MBN9_9LACO':0.09320640679646297,('tr|A0A0R2NUX2|A0A0R2NUX2_9LACO':0.07417317572500937,('tr|A0A0R1G1T5|A0A0R1G1T5_LACPE':0.05157578872942503,(('tr|U2WNW2|U2WNW2_LACPN':0.0,'tr|A0A0R1R3A3|A0A0R1R3A3_9LACO':0.0):0.030904009495109408,('tr|A0A0R1VDI5|A0A0R1VDI5_LACPN':0.00610105984233944,('tr|A0A0R2GFK8|A0A0R2GFK8_LACPN':0.0022787627870459737,('tr|A0A023M811|A0A023M811_LACPN':0.0015175616196584363,'tr|A0A0M4CIX5|A0A0M4CIX5_LACPN':0.0015175616196584363):0.000761):0.0038222970552934665):0.024802949652769968):0.020671779234315624):0.022597386995584334):0.019033231071453605):0.14246280096644293):0.029520329595418726):0.018982845708413687,((('tr|A0A0R1LYI0|A0A0R1LYI0_9LACO':0.1285299803612029,('tr|A0A023CY32|A0A023CY32_9LACO':0.10085206743207609,('tr|A0A0R1Q725|A0A0R1Q725_9LACO':0.06829812991941231,'tr|A0A0R2D0V3|A0A0R2D0V3_9LACO':0.06829812991941231):0.03255393751266378):0.027677912929126913):0.07720800613771184,('tr|A0A0R2KKA7|A0A0R2KKA7_9LACO':0.1676068228300489,('tr|A0A0R2LIR6|A0A0R2LIR6_9LACO':0.029788524433309815,('tr|A0A0R1XBL0|A0A0R1XBL0_9LACO':0.0061180735798996855,'tr|A0A0R2JQS7|A0A0R2JQS7_9LACO':0.0061180735798996855):0.02367045085341002):0.1378182983967391):0.03813116366886593):0.06762977433818107,('tr|A0A0D1A864|A0A0D1A864_9LACO':0.21170688470977794,('tr|K8Q1G7|K8Q1G7_LACRH':0.055264750415225716,(('tr|K6S115|K6S115_LACCA':0.005182676790147056,('tr|S2RAW4|S2RAW4_LACPA':0.0,'tr|S2MX48|S2MX48_LACPA':0.0):0.005182676790147056):0.0016569024552609557,((('tr|A0A0R1F6G5|A0A0R1F6G5_LACCA':0.0,'tr|Q034L5|Q034L5_LACC3':0.0):0.001499358651358973,('tr|S2QZK9|S2QZK9_LACPA':0.0,('tr|K6RUZ9|K6RUZ9_LACCA':0.0,'tr|S2UJ48|S2UJ48_LACPA':0.0):0.0):0.001499358651358973):0.000936,(('tr|K6QFG8|K6QFG8_LACCA':0.0,'tr|S4ZSR5|S4ZSR5_LACCA':0.0):0.001499358651358973,('tr|A0A0C9QZB8|A0A0C9QZB8_LACPA':0.0,('tr|S2P6R2|S2P6R2_LACPA':0.0,('tr|S2M4K6|S2M4K6_LACPA':0.0,('tr|A0A0E2BN05|A0A0E2BN05_LACCA':0.0,('tr|A0A0C9QFR7|A0A0C9QFR7_LACPA':0.0,('tr|K6QG35|K6QG35_LACCA':0.0,'tr|K6QJH4|K6QJH4_LACCA':0.0):0.0):0.0):0.0):0.0):0.0):0.001499358651358973):0.000936):0.004403923593147896):0.048425171169817816):0.15644213429455223):0.061660876127317965):0.010804622229642402):0.028531792884838314):0.06954974758080323):0.23697513384974855,((('tr|A0A023MFS3|A0A023MFS3_LACPN':0.4525824667470044,(('tr|A0A0R1XCP8|A0A0R1XCP8_9LACO':0.246539972368649,('tr|C2EN76|C2EN76_9LACO':0.1312777469661769,('tr|F2LZK8|F2LZK8_LACAL':0.021039172197578004,('tr|F0TE67|F0TE67_LACAM':0.017451225968743045,('tr|E4SIZ9|E4SIZ9_LACAR':0.006898937467740174,'tr|R5YGI4|R5YGI4_9LACO':0.006898937467740174):0.010552288501002871):0.0035879462288349595):0.11023857476859877):0.11526222540247211):0.08224966573142023,('tr|A0A0H4LS56|A0A0H4LS56_9LACO':0.3165582195426858,('tr|A0A0R2F7N7|A0A0R2F7N7_9LACO':0.19051832255743717,(('tr|A0A0R2EE96|A0A0R2EE96_LACFE':0.16976762658025257,'tr|A0A0R1QIL7|A0A0R1QIL7_9LACO':0.16976762658025257):0.008715396031495515,('tr|A0A0R2AIH4|A0A0R2AIH4_9LACO':0.13929846606746787,((('tr|Q03RX9|Q03RX9_LACBA':0.012863770920922613,('tr|U2PK17|U2PK17_LACBR':0.004498747961576899,'tr|A0A0A7U1J0|A0A0A7U1J0_LACBR':0.004498747961576899):0.008365022959345714):0.09388776412387434,('tr|A0A0R1LK03|A0A0R1LK03_9LACO':0.08889357851789548,('tr|A0A0R1JZE0|A0A0R1JZE0_9LACO':0.0776257175913474,'tr|A0A0R1QVV5|A0A0R1QVV5_9LACO':0.0776257175913474):0.011267860926548079):0.017857956526901475):0.015780401057058246,(('tr|A0A0R1T5D6|A0A0R1T5D6_9LACO':0.048821186447355336,'tr|A0A0R2BDC8|A0A0R2BDC8_LACCL':0.048821186447355336):0.06586286352908088,(('tr|A0A0A1GZ99|A0A0A1GZ99_9LACO':0.0776257175913474,'tr|A0A0R1ZUQ3|A0A0R1ZUQ3_9LACO':0.0776257175913474):0.021305888082456814,('tr|A0A0R1W6B0|A0A0R1W6B0_9LACO':0.09548336372177413,('tr|A0A0R1YUX2|A0A0R1YUX2_9LACO':0.0,'tr|A0A0R1H3Y2|A0A0R1H3Y2_9LACO':0.0):0.09548336372177413):0.0034482419520300844):0.015752444302632007):0.00784788612541909):0.016766529965612675):0.0391845565442801):0.012035299945689193):0.12603989698524865):0.012231418557383411):0.1237928286469352):0.12835982276909708,((('tr|A0A023MAX6|A0A023MAX6_LACPN':0.0,'tr|A0A0P7GP21|A0A0P7GP21_LACPN':0.0):0.12086130782310012,('tr|A0A0A1GSB5|A0A0A1GSB5_9LACO':0.10510734848831571,('tr|J9W5D6|J9W5D6_LACBU':0.03778951418081444,'tr|S4NJU8|S4NJU8_9LACO':0.03778951418081444):0.06731783430750116):0.015753959334784406):0.17314508091285075,((('tr|A0A0R1V2Z2|A0A0R1V2Z2_9LACO':0.0830683036157488,'tr|A0A0R1MBX6|A0A0R1MBX6_9LACO':0.0830683036157488):0.06456582655822962,('tr|A0A0R1MI69|A0A0R1MI69_9LACO':0.045077749526852395,('tr|J1F0N1|J1F0N1_9LACO':0.005406854941169437,'tr|A0A0R2FS00|A0A0R2FS00_9LACO':0.005406854941169437):0.03967089458568307):0.10255638064712602):0.040860079118438364,((('tr|U2PMU2|U2PMU2_LACBR':0.0017890632637470594,'tr|Q03U52|Q03U52_LACBA':0.0017890632637470594):0.13365175764921755,('tr|A0A0R1QSE8|A0A0R1QSE8_9LACO':0.10890423912152325,('tr|A0A0R1LFL7|A0A0R1LFL7_9LACO':0.03519492081907882,'tr|A0A0R1MHR6|A0A0R1MHR6_9LACO':0.03519492081907882):0.07370931830244443):0.02653658179144136):0.04184383182820617,('tr|A0A0R1QLC2|A0A0R1QLC2_9LACO':0.168177363432221,(('tr|A0A0R1T520|A0A0R1T520_9LACO':0.0586167346292924,'tr|A0A0R2BP62|A0A0R2BP62_LACCL':0.0586167346292924):0.0880413624309686,('tr|A0A0R2F1S7|A0A0R2F1S7_9LACO':0.13989011911188776,(('tr|A0A0R1U0J6|A0A0R1U0J6_9LACO':0.05883953044354495,'tr|A0A0R2C584|A0A0R2C584_9LACO':0.05883953044354495):0.07755805861648524,('tr|A0A0R1GYN8|A0A0R1GYN8_9LACO':0.1278480350278559,(('tr|A0A0R2ESA0|A0A0R2ESA0_9LACO':0.07737490543193493,'tr|A0A0R1LRF1|A0A0R1LRF1_9LACO':0.07737490543193493):0.036446887914585835,('tr|A0A0R1K1K8|A0A0R1K1K8_9LACO':0.014556664618204707,('tr|A0A0R1F1X3|A0A0R1F1X3_9LACO':0.003597755600738717,'tr|J3JAV7|J3JAV7_9LACO':0.003597755600738717):0.0109589090174661):0.09926512872831605):0.014026241681335039):0.008549554032174278):0.0034925300518574565):0.00676797794837336):0.02151926637196):0.009107289308949662):0.011209556551246003):0.10551217944353408):0.28693590078015074):0.020269064943758464,('tr|A0A087QBV1|A0A087QBV1_LACGS':0.5315102484999892,(('tr|J3ERZ3|J3ERZ3_9LACO':0.22908188697976284,(('tr|A0A0R1W8G8|A0A0R1W8G8_9LACO':0.14439157439491423,'tr|A0A0R2A4U0|A0A0R2A4U0_9LACO':0.14439157439491423):0.04281524933641201,((('tr|A0A0R1ZSS6|A0A0R1ZSS6_9LACO':0.08514422238850516,'tr|A0A081BJP4|A0A081BJP4_9LACO':0.08514422238850516):0.027779192662781615,('tr|A0A0R1HS58|A0A0R1HS58_9LACO':0.10569855306807441,('tr|A0A0R1LPP3|A0A0R1LPP3_9LACO':0.0946950807523742,('tr|A0A0R1TGK7|A0A0R1TGK7_9LACO':0.031704983348672,'tr|A0A0R2BAT0|A0A0R2BAT0_LACCL':0.031704983348672):0.0629900974037022):0.011003472315700202):0.007224861983212372):0.018920527423681555,('tr|A0A0R2DFA8|A0A0R2DFA8_9LACO':0.08859036581269275,('tr|A0A0R1GVI5|A0A0R1GVI5_9LACO':0.07976703561827114,(('tr|A0A0R1LHM7|A0A0R1LHM7_9LACO':0.04035900470185927,'tr|A0A0R1N2T9|A0A0R1N2T9_9LACO':0.04035900470185927):0.03642105869858592,(('tr|A0A0R1K430|A0A0R1K430_9LACO':0.0448568966469578,'tr|A0A0R1R1V5|A0A0R1R1V5_9LACO':0.0448568966469578):0.019764871488135327,('tr|A0A0R1V3F8|A0A0R1V3F8_9LACO':0.0570015623527933,('tr|A0A0R1L7S8|A0A0R1L7S8_9LACO':0.04035900470185927,('tr|A0A0R1FQ28|A0A0R1FQ28_LACBR':0.004609342235131653,'tr|Q03NA1|Q03NA1_LACBA':0.004609342235131653):0.035749662466727616):0.01664255765093403):0.007620205782299827):0.01215829526535206):0.002986972217825956):0.008823330194421608):0.043253576662275584):0.05536288125635791):0.041875063248436595):0.056030717082309,((('tr|X0PIB1|X0PIB1_9LACO':0.13275898283315857,'tr|J9VXY7|J9VXY7_LACBU':0.13275898283315857):0.04967982885289479,('tr|K6QDH0|K6QDH0_LACCA':0.15533203780421156,('tr|A0A0R2D5S6|A0A0R2D5S6_LACPA':0.06980449079079509,((('tr|C7T841|C7T841_LACRG':0.006516780842328762,'tr|K8QAV2|K8QAV2_LACRH':0.006516780842328762):0.041089439852435294,('tr|A0A0R1EVC5|A0A0R1EVC5_LACZE':0.009808845940453503,'tr|S6CAW3|S6CAW3_LACCA':0.009808845940453503):0.03779737475431055):0.01851703058132348,('tr|S2LHJ8|S2LHJ8_LACPA':0.00430642968985806,(('tr|A0A0R1F5I1|A0A0R1F5I1_LACCA':0.0,'tr|Q033T4|Q033T4_LACC3':0.0):0.002334992657606505,('tr|S2NNZ2|S2NNZ2_LACPA':0.0022336287503569308,('tr|K6S4M0|K6S4M0_LACCA':0.0019029926546724196,('tr|A0A0E1PKQ5|A0A0E1PKQ5_LACPA':0.0013923411676841635,('tr|S2MSX7|S2MSX7_LACPA':0.0,('tr|S4ZTE3|S4ZTE3_LACCA':0.0,('tr|K6RZW1|K6RZW1_LACCA':0.0,('tr|A0A0E2BME4|A0A0E2BME4_LACCA':0.0,('tr|K6PXB0|K6PXB0_LACCA':0.0,('tr|K6QTF0|K6QTF0_LACCA':0.0,'tr|K6RBA4|K6RBA4_LACCA':0.0):0.0):0.0):0.0):0.0):0.0):0.0013923411676841635):0.000511):0.000331):0.000101):0.001971437032251666):0.061816821586229476):0.003681239514707446):0.08552754701341647):0.027106773881841795):0.05875616844558018,(('tr|A0A0F4M336|A0A0F4M336_9LACO':0.10155899996943096,('tr|A0A0F4LVY3|A0A0F4LVY3_9LACO':0.10041798044039096,('tr|V5T8B4|V5T8B4_9LACO':0.08942894123859302,('tr|A0A0F4LLP7|A0A0F4LLP7_9LACO':0.06675902483472651,'tr|A0A0F4LDV0|A0A0F4LDV0_9LACO':0.06675902483472651):0.022669916403866397):0.010989039201797945):0.0011410195290399994):0.1284385711987308,(('tr|A0A0R1SA54|A0A0R1SA54_9LACO':0.2008385790999888,('tr|A0A0R2LD88|A0A0R2LD88_9LACO':0.0721875120017964,('tr|A0A0R1XMD7|A0A0R1XMD7_9LACO':0.0,'tr|A0A0R2JUG1|A0A0R2JUG1_9LACO':0.0):0.0721875120017964):0.1286510670981924):0.017995475524840487,(('tr|A0A023CY91|A0A023CY91_9LACO':0.11436736229962985,('tr|A0A0R1PZQ3|A0A0R1PZQ3_9LACO':0.08598989690434722,'tr|A0A0R2D956|A0A0R2D956_9LACO':0.08598989690434722):0.02837746539528263):0.07514730232828748,(('tr|A0A0R2CM54|A0A0R2CM54_9LACO':0.1394121490576925,('tr|A0A0R1VJ74|A0A0R1VJ74_9LACO':0.1084856149113449,'tr|A0A0R1QDF3|A0A0R1QDF3_9LACO':0.1084856149113449):0.030926534146347495):0.04633113175376291,(('tr|A0A0R1V1Z9|A0A0R1V1Z9_9LACO':0.14322018120537716,'tr|A0A0R1MC68|A0A0R1MC68_9LACO':0.14322018120537716):0.02930436956521043,('tr|A0A0R1MFN1|A0A0R1MFN1_9LACO':0.09037428074353004,('tr|A0A0R2CDT7|A0A0R2CDT7_9LACO':0.07888807567111455,('tr|A0A0R2E4C9|A0A0R2E4C9_9LACO':0.009906015979101901,'tr|A0A0R2FQ52|A0A0R2FQ52_9LACO':0.009906015979101901):0.06898205969201265):0.01148620507241549):0.08215027002705755):0.01321873004086771):0.003771383816461915):0.029319389996912082):0.011163516543332475):0.011197408963471656):0.0439176239304383):0.24639764443791734):0.06970110595987078):0.018017702922268453):0.23479502094381277,('tr|S6C5C6|S6C5C6_LACCA':0.8162094665763447,('tr|D7V9K5|D7V9K5_LACPN':0.8107059224383428,(('tr|E1QYG5|E1QYG5_OLSUV':0.7123565289478685,('tr|A0A0R2MTT0|A0A0R2MTT0_9LACO':0.09430567456368688,('tr|A0A0R2AIM3|A0A0R2AIM3_9LACO':0.059161956925681936,('tr|H1LHN8|H1LHN8_9LACO':0.0,'tr|A0A0R1NTY9|A0A0R1NTY9_9LACO':0.0):0.059161956925681936):0.035143717638004945):0.6180508543841816):0.04567881120870776,(((('tr|A0A0F4LX78|A0A0F4LX78_9LACO':0.181776146236452,(('tr|A0A0J6X5E4|A0A0J6X5E4_LACRH':0.0,'tr|C7T7V2|C7T7V2_LACRG':0.0):0.05999946113444243,(('tr|A0A0C9QEC0|A0A0C9QEC0_LACPA':0.0,('tr|A0A0E2LY82|A0A0E2LY82_LACCA':0.0,'tr|S2SLG8|S2SLG8_LACPA':0.0):0.0):0.008724796347144292,(('tr|S2SQ21|S2SQ21_LACPA':0.0,'tr|K0N881|K0N881_LACCA':0.0):0.0028705594443384497,('tr|S2SVY0|S2SVY0_LACPA':0.0,('tr|A0A0K1MYG0|A0A0K1MYG0_LACPA':0.0,'tr|K6P8Z7|K6P8Z7_LACCA':0.0):0.0):0.0028705594443384497):0.005854236902805843):0.05127466478729814):0.12177668510200956):0.37191981821189446,('tr|E1QZH1|E1QZH1_OLSUV':0.5223018177820992,('tr|E1QW78|E1QW78_OLSUV':0.43207533279259813,('tr|A0A0F4LQA6|A0A0F4LQA6_9LACO':0.19299933049272466,('tr|S2T3K8|S2T3K8_LACPA':0.12900200415432372,(('tr|S2TPI9|S2TPI9_LACPA':0.0014307137025281191,('tr|A0A0K1MYE5|A0A0K1MYE5_LACPA':0.0,'tr|S2SVW0|S2SVW0_LACPA':0.0):0.0014307137025281191):0.004223562923079682,('tr|K0N864|K0N864_LACCA':0.0025069752759402375,('tr|S2SQ06|S2SQ06_LACPA':0.0014307137025281191,('tr|A0A0C9QT78|A0A0C9QT78_LACPA':0.0,('tr|K6PWT1|K6PWT1_LACCA':0.0,'tr|A0A0E2MDC1|A0A0E2MDC1_LACCA':0.0):0.0):0.0014307137025281191):0.0010762615734120073):0.003147301349667675):0.12334772752871592):0.06399732633840094):0.23907600229987347):0.09022648498950103):0.03139414666624729):0.16921892658655713,(((('tr|A0A0R1FIB2|A0A0R1FIB2_9LACO':0.15846576631684994,('tr|A0A0R1WMD8|A0A0R1WMD8_9LACO':0.11977152880292263,('tr|A0A0R1USQ9|A0A0R1USQ9_9LACO':0.05474745234761802,'tr|W6T3U2|W6T3U2_9LACO':0.05474745234761802):0.06502407645530461):0.03869423751392731):0.03709841256602808,('tr|A0A0R2BC19|A0A0R2BC19_LACCL':0.09299366289846334,('tr|T5JWB0|T5JWB0_LACPN':0.003472811750386051,('tr|I9KXV2|I9KXV2_LACPE':0.001921499114426184,('tr|A0A0R1G2R5|A0A0R1G2R5_LACPE':0.0,('tr|F6IZC6|F6IZC6_LACPE':0.0,'tr|G0M5I9|G0M5I9_LACPE':0.0):0.0):0.001921499114426184):0.0015513126359598672):0.08952085114807729):0.10257051598441469):0.4520925986217148,(('tr|A0A0R2L9A2|A0A0R2L9A2_9LACO':0.09382990500774913,('tr|A0A0R1XEG5|A0A0R1XEG5_9LACO':0.0,'tr|A0A0R2JZY0|A0A0R2JZY0_9LACO':0.0):0.09382990500774913):0.1122902296335615,((('tr|H4GJB8|H4GJB8_9LACO':0.01568710078035862,'tr|A0A0R1V429|A0A0R1V429_9LACO':0.01568710078035862):0.14512740607748675,(('tr|A0A0R2HZN7|A0A0R2HZN7_9LACO':0.10821360777303479,('tr|C7XVJ6|C7XVJ6_9LACO':0.02690720988255213,'tr|A0A0R2BPD7|A0A0R2BPD7_9LACO':0.02690720988255213):0.08130639789048277):0.01466329219200202,('tr|B2GE33|B2GE33_LACF3':0.010520838708989455,('tr|T0SLN0|T0SLN0_LACFE':0.008226430405815499,('tr|A0A0R2EMT7|A0A0R2EMT7_LACFE':0.006488607973903937,('tr|D8IIT4|D8IIT4_LACFC':0.00486519510745087,(('tr|C0WZJ1|C0WZJ1_LACFE':0.0014904199478792401,'tr|A0A0N7CKW8|A0A0N7CKW8_LACFE':0.0014904199478792401):0.002545412458105356,('tr|A0A0F4HE99|A0A0F4HE99_LACFE':0.0033604554846637935,('tr|R4RYQ6|R4RYQ6_LACFE':0.0014672773863841915,('tr|V4XPH4|V4XPH4_LACFE':0.0,('tr|A0A0G9G498|A0A0G9G498_LACFE':0.0,'tr|D0DSR3|D0DSR3_LACFE':0.0):0.0):0.0014672773863841915):0.001893178098279602):0.000675):0.000829):0.0016234128664530667):0.001737822431911562):0.002294408303173845):0.11235606125604747):0.03793760689280856):0.009982099142778589,((('tr|A0A0R2GGC6|A0A0R2GGC6_9LACO':0.0014266314970174943,'tr|A0A0R1II22|A0A0R1II22_9LACO':0.0014266314970174943):0.0014319844018159111,('tr|A0A0C1PQ86|A0A0C1PQ86_9LACO':0.0014266314970174943,'tr|A0A0R2EA28|A0A0R2EA28_9LACO':0.0014266314970174943):0.0014319844018159111):0.1479260360678637,(('tr|A0A0R1HLC3|A0A0R1HLC3_9LACO':0.13067842335284274,(('tr|A0A0R1JNT7|A0A0R1JNT7_9LACO':0.09854175176020197,('tr|A0A0R1W1H6|A0A0R1W1H6_9LACO':0.08228506743434816,(('tr|A0A0R1LI71|A0A0R1LI71_9LACO':0.014461924499062473,'tr|A0A0R1MFV4|A0A0R1MFV4_9LACO':0.014461924499062473):0.05437726906275253,('tr|A0A0R1QUY0|A0A0R1QUY0_9LACO':0.0028575401730869254,'tr|A0A0F3RW25|A0A0F3RW25_9LACO':0.0028575401730869254):0.06598165338872808):0.013445873872533154):0.01625668432585392):0.01566035081956796,('tr|A0A0A6RH36|A0A0A6RH36_9LACO':0.10580699374626712,(('tr|A0A0A1GW97|A0A0A1GW97_9LACO':0.07213877611775477,'tr|A0A0R2A6A2|A0A0R2A6A2_9LACO':0.07213877611775477):0.014765396048023738,('tr|A0A0D1A4E5|A0A0D1A4E5_9LACO':0.06843828294535959,('tr|A0A0R1T1T1|A0A0R1T1T1_9LACO':0.04202713552760995,'tr|A0A0R2BNX2|A0A0R2BNX2_LACCL':0.04202713552760995):0.026411147417749636):0.01846588922041892):0.018902821580488616):0.008395108833502807):0.016476320773072817):0.012107171943784856,((('tr|A0A0R2DJ72|A0A0R2DJ72_9LACO':0.11476770993481611,'tr|X0PHK7|X0PHK7_9LACO':0.11476770993481611):0.021827111163920443,((('tr|A0A0R1SDD7|A0A0R1SDD7_9LACO':0.051129072650913265,('tr|A0A0R1YY96|A0A0R1YY96_9LACO':0.005971924922085647,'tr|G9ZL16|G9ZL16_9LACO':0.005971924922085647):0.04515714772882762):0.008378448200814903,(('tr|A0A0R1W0Q7|A0A0R1W0Q7_9LACO':0.0,'tr|X0PIX5|X0PIX5_9LACO':0.0):0.038832007750433384,('tr|C0WUD2|C0WUD2_LACBU':0.0034660974725891913,('tr|C2D5H9|C2D5H9_LACBR':0.0013832179356434438,'tr|C0XMP6|C0XMP6_LACHI':0.0013832179356434438):0.0020828795369458586):0.03536591027784419):0.020675513101294785):0.027734833632459988,(('tr|A0A0R1NFJ7|A0A0R1NFJ7_9LACO':0.03203753399911913,('tr|H1LEN1|H1LEN1_9LACO':0.0014105329987375015,'tr|A0A0R1NXJ3|A0A0R1NXJ3_9LACO':0.0014105329987375015):0.030627001000381515):0.03889919900624739,('tr|A0A0R1YVU3|A0A0R1YVU3_9LACO':0.038803049062099415,(('tr|A0A0R1SU53|A0A0R1SU53_9LACO':0.0,'tr|A0A0R1ZSR3|A0A0R1ZSR3_9LACO':0.0):0.032045407152010985,('tr|S4NEH0|S4NEH0_9LACO':0.022336589387867756,('tr|A0A0R1LCF0|A0A0R1LCF0_9LACO':0.01757352612690355,('tr|A0A0R1RPS2|A0A0R1RPS2_9LACO':0.00987805720896029,('tr|F4FWY6|F4FWY6_LACBN':0.0,('tr|A0A0R1JDP6|A0A0R1JDP6_LACBU':0.0,'tr|J9W4C4|J9W4C4_LACBU':0.0):0.0):0.00987805720896029):0.00769546891794326):0.0047630632609642065):0.00970881776414334):0.00675764191008843):0.03213368394326721):0.01630562147882153):0.04935246661454851):0.00373706307104249,(('tr|A0A099YAZ8|A0A099YAZ8_9LACO':0.004329926604966561,('tr|A0A0D4CIF0|A0A0D4CIF0_9LACO':0.0028822486716393314,'tr|A0A0R1P2J6|A0A0R1P2J6_9LACO':0.0028822486716393314):0.0014476779333272294):0.11446610340810992,(('tr|C8P5Z6|C8P5Z6_9LACO':0.027433612970966803,('tr|E3C9B5|E3C9B5_9LACO':0.0014472788485161425,'tr|A0A0R1WI58|A0A0R1WI58_9LACO':0.0014472788485161425):0.02598633412245066):0.060319843411738794,(('tr|A0A0R1Y717|A0A0R1Y717_9LACO':0.06814897310474843,('tr|A0A0R1PBN1|A0A0R1PBN1_9LACO':0.05024191215745366,'tr|C2EV43|C2EV43_9LACO':0.05024191215745366):0.017907060947294773):0.016751083862268756,((('tr|A0A0U5EXS0|A0A0U5EXS0_LACRE':0.001438948602662582,('tr|A0A0S4NL54|A0A0S4NL54_LACRE':0.0,'tr|F8KCW5|F8KCW5_LACRE':0.0):0.001438948602662582):0.000963,('tr|B3XPT8|B3XPT8_LACRE':0.001438948602662582,('tr|A0A073JN72|A0A073JN72_LACRE':0.0,'tr|R9WG03|R9WG03_LACRE':0.0):0.001438948602662582):0.000963):0.00477796455015278,(('tr|A5HNZ8|A5HNZ8_LACRE':0.0,'tr|F8DNM8|F8DNM8_LACRS':0.0):0.00602549990980239,(('tr|C0YYF0|C0YYF0_LACRE':0.0,'tr|A5VLQ6|A5VLQ6_LACRD':0.0):0.003968007121634698,(('tr|A0A0U5JPF9|A0A0U5JPF9_LACRE':0.001438948602662582,'tr|A0A0U5JQ01|A0A0U5JQ01_LACRE':0.001438948602662582):0.000722,('tr|S5NWP6|S5NWP6_LACRE':0.0,'tr|A0A098QRQ0|A0A098QRQ0_LACRE':0.0):0.002160598637150901):0.0018074084844837968):0.002057492788167581):0.001154099718369772):0.07772045733884503):0.002853399415688407):0.031042573630370884):0.021535854156702672):0.0024537111268485567):0.007999056670069504):0.02001195403392697):0.03532352864068655):0.4415366428632822):0.06470640724940191,(('tr|A0A0F4KUI1|A0A0F4KUI1_9LACO':0.30677053489945993,('tr|A0A0R1TP12|A0A0R1TP12_9LACO':0.1715571139958043,('tr|A0A0R2FBX6|A0A0R2FBX6_9LACO':0.13855108192505872,('tr|A0A0R1K151|A0A0R1K151_9LACO':0.06972763868653231,'tr|A0A0R1R4Y6|A0A0R1R4Y6_9LACO':0.06972763868653231):0.0688234432385264):0.033006032070745484):0.13521342090365562):0.39118210103793727,(((('tr|A0A0U5F677|A0A0U5F677_LACRE':0.5040063263859487,'tr|U4QBP7|U4QBP7_LACHE':0.5040063263859487):0.12347070072047273,('tr|A0A0R1PFF6|A0A0R1PFF6_9LACO':0.2291462587803741,('tr|A0A0F4KNU9|A0A0F4KNU9_9LACO':0.20474931070636027,('tr|A0A0R1QXM1|A0A0R1QXM1_9LACO':0.19230864188878383,'tr|S4NSW7|S4NSW7_9LACO':0.19230864188878383):0.012440668817576439):0.024396948074013824):0.3983307683260473):0.05247258198280225,(('tr|A0A089Y4D1|A0A089Y4D1_9LACO':0.005748769201923354,'tr|A0A0F4M6U4|A0A0F4M6U4_9LACO':0.005748769201923354):0.656928792733939,(('tr|I8R7E2|I8R7E2_LACPE':0.20013075736557562,('tr|A0A0H0YMH3|A0A0H0YMH3_LACCA':0.17217941499647915,'tr|A0A0F4LT32|A0A0F4LT32_9LACO':0.17217941499647915):0.027951342369096466):0.4424997318300138,((('tr|A0A0F4LDN5|A0A0F4LDN5_9LACO':0.5966402096533173,(('tr|X0PG85|X0PG85_9LACO':0.134501047979263,'tr|A0A0R1S8X3|A0A0R1S8X3_9LACO':0.134501047979263):0.45351993556390946,(('tr|A0A0F4LBL2|A0A0F4LBL2_9LACO':0.5092501025526096,((('tr|A0A0F4LTT3|A0A0F4LTT3_9LACO':0.09359062574028942,'tr|A0A0F4LSZ1|A0A0F4LSZ1_9LACO':0.09359062574028942):0.11841399416254283,('tr|A0A0F4KSE0|A0A0F4KSE0_9LACO':0.1680757015625962,('tr|A0A0R1X8F0|A0A0R1X8F0_9LACO':0.01266660590742863,'tr|A0A0R2K8J4|A0A0R2K8J4_9LACO':0.01266660590742863):0.1554090956551677):0.043928918340236045):0.041964882680921356,('tr|A0A0R2JWP7|A0A0R2JWP7_9LACO':0.23844885274342453,(('tr|A0A0R1MSD4|A0A0R1MSD4_9LACO':0.11435000620042512,('tr|A0A0R1S7C7|A0A0R1S7C7_9LACO':0.06332224197995251,('tr|C2CXN2|C2CXN2_LACBR':0.0,'tr|C0XG96|C0XG96_LACHI':0.0):0.06332224197995251):0.051027764220472616):0.06848531562699423,('tr|A0A0C1LYK6|A0A0C1LYK6_9LACO':0.002740091033564207,('tr|A0A0R2EGC3|A0A0R2EGC3_9LACO':0.0,('tr|A0A0R2GU83|A0A0R2GU83_9LACO':0.0,'tr|A0A0R1IF22|A0A0R1IF22_9LACO':0.0):0.0):0.002740091033564207):0.18009523079385514):0.05561353091600507):0.015520649840329082):0.255280599968856):0.04948940192251927,('tr|A0A0F4LNQ6|A0A0F4LNQ6_9LACO':0.15056365057438048,(('tr|A0A0R1EIX2|A0A0R1EIX2_LACZE':0.08784564340879175,('tr|V7HW72|V7HW72_9LACO':0.07573068207071398,('tr|E1JNE1|E1JNE1_9LACO':0.0014026192301743734,'tr|V6DKU3|V6DKU3_9LACO':0.0014026192301743734):0.07432806284053961):0.012114961338077768):0.004036976814608462,('tr|A0A0R1GGM2|A0A0R1GGM2_9LACO':0.06167291009971576,(('tr|T5JQ17|T5JQ17_LACPN':0.014420212511964237,('tr|A0A0R1FN32|A0A0R1FN32_LACPE':0.0,('tr|F6IXP5|F6IXP5_LACPE':0.0,'tr|G0M4R1|G0M4R1_LACPE':0.0):0.0):0.014420212511964237):0.004994261325811711,('tr|A0A0R1VC20|A0A0R1VC20_LACPN':0.012818084597942536,(('tr|U2W8D6|U2W8D6_LACPN':0.00626976221199349,('tr|A0A0S2H5R5|A0A0S2H5R5_9LACO':0.0,'tr|A0A098R7L6|A0A098R7L6_9LACO':0.0):0.00626976221199349):0.0036808745617685767,('tr|A0A0T6DII6|A0A0T6DII6_LACPN':0.004387702503445001,('tr|R9X5X2|R9X5X2_LACPN':0.0014225725204748407,('tr|A0A0P7GN30|A0A0P7GN30_LACPN':0.0,('tr|F9UUK7|F9UUK7_LACPL':0.0,('tr|M4KDG4|M4KDG4_LACPN':0.0,('tr|A0A023MG68|A0A023MG68_LACPN':0.0,'tr|A0A0G9FE57|A0A0G9FE57_LACPN':0.0):0.0):0.0):0.0):0.0014225725204748407):0.0029651299829701605):0.005562934270317066):0.002867447824180469):0.006596389239833411):0.042258436261939814):0.030209710123684452):0.05868103035098027):0.4081758539007484):0.02928147906804357):0.008619226110144873):0.009727472224106082,((('tr|A0A0F4LX71|A0A0F4LX71_9LACO':0.22108757601702034,('tr|T5JQ44|T5JQ44_LACPN':0.1866550910389735,(('tr|A0A0R1GGR6|A0A0R1GGR6_9LACO':0.09802129749458466,('tr|Q5GHF0|Q5GHF0_LACRH':0.0,'tr|A0A0R1ERD3|A0A0R1ERD3_LACZE':0.0):0.09802129749458466):0.05319130524284832,('tr|E1JNE0|E1JNE0_9LACO':0.005041402431715247,('tr|V6DL16|V6DL16_9LACO':0.0014348193369836393,'tr|A0A089QKX4|A0A089QKX4_9LACO':0.0014348193369836393):0.003606583094731608):0.14617120030571773):0.03544248830154051):0.03443248497804674):0.33094392310608334,(('tr|A0A089XZ11|A0A089XZ11_9LACO':0.004380506345178503,'tr|A0A0F4M6B2|A0A0F4M6B2_9LACO':0.004380506345178503):0.48902142853119485,('tr|A0A0P6UME1|A0A0P6UME1_STRTR':0.2550499786953322,('tr|A0A0F4LQ51|A0A0F4LQ51_9LACO':0.15943258577425612,('tr|A0A0H0YMY0|A0A0H0YMY0_LACCA':0.04920771559974113,('tr|K8QDW5|K8QDW5_LACRH':0.039005783387466186,('tr|S2P2N1|S2P2N1_LACPA':0.0033832493687979692,(('tr|S2LVH0|S2LVH0_LACPA':0.0,'tr|S2PTA6|S2PTA6_LACPA':0.0):0.0014065649832101235,('tr|S2PAW6|S2PAW6_LACPA':0.0,('tr|K6R1M1|K6R1M1_LACCA':0.0,'tr|S2R391|S2R391_LACPA':0.0):0.0):0.0014065649832101235):0.0019766843855879568):0.03562253401866822):0.010201932212274833):0.11022487017451488):0.09561739292107607):0.23835195618104116):0.058629564246730326):0.035161185338185796,((('tr|H4GJP9|H4GJP9_9LACO':0.005748769201923354,'tr|A0A0R1V9Y6|A0A0R1V9Y6_9LACO':0.005748769201923354):0.17809392216387454,((('tr|A0A0D4CK95|A0A0D4CK95_9LACO':0.005782009041625735,'tr|A0A0R1NVH1|A0A0R1NVH1_9LACO':0.005782009041625735):0.0797491610807115,('tr|A0A0R2GSN6|A0A0R2GSN6_9LACO':0.0,'tr|A0A0R1U3A9|A0A0R1U3A9_9LACO':0.0):0.08553117012233724):0.07600273520878065,('tr|A0A0A6RGG3|A0A0A6RGG3_9LACO':0.12806549277155566,('tr|A0A0B8TY03|A0A0B8TY03_LACCA':0.005911610526676214,(('tr|A0A0G9GG89|A0A0G9GG89_LACFE':0.0014307137025281191,'tr|A0A0R2F0X9|A0A0R2F0X9_LACFE':0.0014307137025281191):0.0015387530119445048,('tr|R4RT33|R4RT33_LACFE':0.002148221418136198,('tr|D0DR67|D0DR67_LACFE':0.0020047198750146045,(('tr|A0A0F4HC66|A0A0F4HC66_LACFE':0.0,'tr|V4X0H1|V4X0H1_LACFE':0.0):0.0014307137025281191,('tr|D8IHV0|D8IHV0_LACFC':0.0,('tr|B2GC97|B2GC97_LACF3':0.0,'tr|A0A0N7CP74|A0A0N7CP74_LACFE':0.0):0.0):0.0014307137025281191):0.000574):0.000144):0.000821):0.0029421438122035903):0.12215388224487944):0.03346841255956223):0.022308786034680006):0.27167950746301506,((('tr|A0A0R2CCR6|A0A0R2CCR6_9LACO':0.16326282580835316,'tr|A0A0R1Q9Z1|A0A0R1Q9Z1_9LACO':0.16326282580835316):0.07592463062166332,('tr|A0A0R1V0R6|A0A0R1V0R6_9LACO':0.1367195132894693,(('tr|A0A0R2MZJ4|A0A0R2MZJ4_9LACO':0.0013909136881012918,('tr|A0A0E2BXJ0|A0A0E2BXJ0_LACCA':0.0,'tr|K6RWX6|K6RWX6_LACCA':0.0):0.0013909136881012918):0.028062636688590104,(('tr|S2QQH9|S2QQH9_LACPA':0.0,('tr|K6Q7H0|K6Q7H0_LACCA':0.0,('tr|K6Q417|K6Q417_LACCA':0.0,'tr|K6QBI7|K6QBI7_LACCA':0.0):0.0):0.0):0.01010776898780541,('tr|A0A0D6A572|A0A0D6A572_9LACO':0.0014487193955469158,('tr|C0WV28|C0WV28_LACBU':0.0,('tr|A0A0R2BK77|A0A0R2BK77_LACCL':0.0,('tr|G0LYK9|G0LYK9_LACPE':0.0,'tr|A0A0R1LAF2|A0A0R1LAF2_9LACO':0.0):0.0):0.0):0.0014487193955469158):0.008659049592258494):0.019345781388885985):0.10726596291277801):0.10246794314054719):0.15670967412106546,('tr|A0A0R2LH19|A0A0R2LH19_9LACO':0.30573630164470833,('tr|A0A0F4KP66|A0A0F4KP66_9LACO':0.25737365901505416,(('tr|A0A0R2L889|A0A0R2L889_9LACO':0.05857423140365703,('tr|A0A0R1XN98|A0A0R1XN98_9LACO':0.03516233934210122,'tr|A0A0R2KCS0|A0A0R2KCS0_9LACO':0.03516233934210122):0.023411892061555695):0.19084933621270705,((('tr|A0A0R1M7R3|A0A0R1M7R3_9LACO':0.043513420333483266,('tr|A0A023CXD2|A0A023CXD2_9LACO':0.031199491799052903,('tr|A0A0R1Q3S7|A0A0R1Q3S7_9LACO':0.020079443007600672,'tr|A0A0R2CZN9|A0A0R2CZN9_9LACO':0.020079443007600672):0.011120048791452342):0.012313928534430363):0.10979062051345401,('tr|A0A0R1QBC6|A0A0R1QBC6_9LACO':0.13967052391510026,('tr|A0A0R1VT85|A0A0R1VT85_9LACO':0.09126130256248743,('tr|A0A0R1V2R1|A0A0R1V2R1_9LACO':0.071515307720882,('tr|A0A0R1MGK3|A0A0R1MGK3_9LACO':0.041601864627589524,('tr|A0A0R1MHK1|A0A0R1MHK1_9LACO':0.0342611211875693,('tr|J0L1T2|J0L1T2_9LACO':0.009962411045404851,'tr|A0A0R2G7H7|A0A0R2G7H7_9LACO':0.009962411045404851):0.024298710142164448):0.007340743440020225):0.02991344309329247):0.01974599484160544):0.04840922135261283):0.013633516931837009):0.03585749809588268,(('tr|A0A0R2ES44|A0A0R2ES44_9LACO':0.05818177913572309,'tr|A0A0R2BD74|A0A0R2BD74_LACCL':0.05818177913572309):0.08086203924949753,('tr|A0A0R1SNB7|A0A0R1SNB7_9LACO':0.08183776380764018,(('tr|X0PFH9|X0PFH9_9LACO':0.023038642343324867,('tr|C2D2N5|C2D2N5_LACBR':0.01137032659587256,'tr|C0WRF9|C0WRF9_LACBU':0.01137032659587256):0.011668315747452307):0.03312007711592746,(('tr|A0A0R1L8T6|A0A0R1L8T6_9LACO':0.020079443007600672,('tr|A0A0R1SQN8|A0A0R1SQN8_9LACO':0.0,'tr|A0A0R1ZTL6|A0A0R1ZTL6_9LACO':0.0):0.020079443007600672):0.001346720820700198,('tr|A0A0R1YUY1|A0A0R1YUY1_9LACO':0.015221927780707079,('tr|F4FU96|F4FU96_LACBN':0.0021119262383931803,('tr|A0A0R1JPU9|A0A0R1JPU9_LACBU':0.0014065649832101235,'tr|J9WAJ6|J9WAJ6_LACBU':0.0014065649832101235):0.000705):0.013110001542313787):0.006204236047593792):0.034732555630951456):0.02567904434838786):0.057206054577580545):0.05011772055759933):0.06026202867354413):0.007950091398690184):0.04836264262965417):0.09016082890637361):0.05962506827773101):0.13167048563247652):0.019174997416133932):0.026341246163681387,(('tr|A0A0F4LWK0|A0A0F4LWK0_9LACO':0.16040312995622552,(('tr|S4ZT68|S4ZT68_LACCA':0.0,('tr|K6QNM0|K6QNM0_LACCA':0.0,'tr|C5F7B6|C5F7B6_LACPA':0.0):0.0):0.0045122811391291595,('tr|S2PX39|S2PX39_LACPA':0.0,('tr|S2LVJ8|S2LVJ8_LACPA':0.0,'tr|S2PCK5|S2PCK5_LACPA':0.0):0.0):0.0045122811391291595):0.15589084881709636):0.3756874089979121,('tr|X0PN65|X0PN65_9LACO':0.36772668851613544,(('tr|A0A0R1REC9|A0A0R1REC9_9LACO':0.1989416315522181,'tr|A0A0R2CSU5|A0A0R2CSU5_9LACO':0.1989416315522181):0.09213378616847834,((('tr|A0A0R2K0H1|A0A0R2K0H1_9LACO':0.04239578159096946,('tr|G2KTC3|G2KTC3_LACSM':0.0029766219800704263,'tr|A0A0R2BMQ5|A0A0R2BMQ5_LACSD':0.0029766219800704263):0.039419159610899146):0.1199901581580749,(('tr|W9EDE1|W9EDE1_9LACO':0.0,'tr|A0A0R2CFY4|A0A0R2CFY4_9LACO':0.0):0.1608792047089791,(('tr|A0A0R1ILI7|A0A0R1ILI7_9LACO':0.0,('tr|A0A0C1PZK9|A0A0C1PZK9_9LACO':0.0,'tr|A0A0R2GV87|A0A0R2GV87_9LACO':0.0):0.0):0.14894088168896624,('tr|A0A0R1INV9|A0A0R1INV9_9LACO':0.0,('tr|A0A0C1PP01|A0A0C1PP01_9LACO':0.0,'tr|A0A0R2GKY3|A0A0R2GKY3_9LACO':0.0):0.0):0.14894088168896624):0.011938323020012853):0.0015067350400652657):0.11266700028329402,((('tr|A0A0R1YDL4|A0A0R1YDL4_9LACO':0.0640243935877447,('tr|A0A0R1NIS6|A0A0R1NIS6_9LACO':0.02197040608921519,'tr|U4QBT0|U4QBT0_LACHE':0.02197040608921519):0.04205398749852951):0.1189017658459437,((('tr|A0A0R2E076|A0A0R2E076_LACFE':0.0024452778221741855,('tr|D0DTB7|D0DTB7_LACFE':0.0,'tr|R4RX44|R4RX44_LACFE':0.0):0.0024452778221741855):0.10735379045050275,('tr|A0A0R1Y755|A0A0R1Y755_9LACO':0.06500885613337115,(('tr|A0A0R1P8U8|A0A0R1P8U8_9LACO':0.025758932064047335,('tr|U5NH13|U5NH13_9LACO':0.016506360715108692,'tr|C2ERC7|C2ERC7_9LACO':0.016506360715108692):0.009252571348938754):0.02026341659675135,(('tr|A0A0F4HBI0|A0A0F4HBI0_LACFE':0.010532022150051112,'tr|R4RX23|R4RX23_LACFE':0.010532022150051112):0.03405219745719623,('tr|A0A0R1XE17|A0A0R1XE17_9LACO':0.02110896797985573,('tr|E3C952|E3C952_9LACO':0.0,'tr|A0A0R1WKS8|A0A0R1WKS8_9LACO':0.0):0.02110896797985573):0.023475251627391613):0.0014381290535514513):0.018986507472572356):0.044790212139305674):0.03186274012376866,((('tr|A0A0R1PG50|A0A0R1PG50_9LACO':0.03381076791391335,'tr|C2EUI7|C2EUI7_9LACO':0.03381076791391335):0.02876018349860987,('tr|A0A0R1XRG0|A0A0R1XRG0_9LACO':0.025913475819872023,('tr|E3CA36|E3CA36_9LACO':0.0,'tr|A0A0R1WF92|A0A0R1WF92_9LACO':0.0):0.025913475819872023):0.0366574755926512):0.0716671036907871,('tr|A0A0R1UPI1|A0A0R1UPI1_9LACO':0.11596232468849477,(('tr|A0A0R1UXX0|A0A0R1UXX0_9LACO':0.03873234781181689,('tr|H4GK67|H4GK67_9LACO':0.0,'tr|A0A0R1VAL6|A0A0R1VAL6_9LACO':0.0):0.03873234781181689):0.03099185652684522,((('tr|A0A0R2GXS0|A0A0R2GXS0_9LACO':0.0014904199478792401,'tr|A0A0R1UEE8|A0A0R1UEE8_9LACO':0.0014904199478792401):0.040128840474776495,(('tr|A0A0D4CHX1|A0A0D4CHX1_9LACO':0.0,'tr|A0A0R1NZ62|A0A0R1NZ62_9LACO':0.0):0.03689255679127679,(('tr|A0A0R2E0G7|A0A0R2E0G7_LACFE':0.0,'tr|R4RN93|R4RN93_LACFE':0.0):0.0019216815105337348,('tr|V4XUS3|V4XUS3_LACFE':0.0014904199478792401,('tr|C0WVR8|C0WVR8_LACFE':0.0,('tr|D0DS93|D0DS93_LACFE':0.0,('tr|A0A0F4HCZ8|A0A0F4HCZ8_LACFE':0.0,'tr|B2GET1|B2GET1_LACF3':0.0):0.0):0.0):0.0014904199478792401):0.000431):0.03497087528074305):0.004726703631378948):0.01306817261198212,('tr|A0A0R2IAS6|A0A0R2IAS6_9LACO':0.04356054260674602,(('tr|C7XXF3|C7XXF3_9LACO':0.004485295718959059,'tr|A0A0R2C033|A0A0R2C033_9LACO':0.004485295718959059):0.03359700407346422,('tr|Q6ECH5|Q6ECH5_LACRE':0.004806641407273493,('tr|A0A098QRJ8|A0A098QRJ8_LACRE':0.001833720458338628,(('tr|C0YZD5|C0YZD5_LACRE':0.0,'tr|A5VMM4|A5VMM4_LACRD':0.0):0.0015046380921786007,('tr|F8DQV8|F8DQV8_LACRS':0.0,('tr|B3XMB3|B3XMB3_LACRE':0.0,('tr|S5N700|S5N700_LACRE':0.0,('tr|R9WE55|R9WE55_LACRE':0.0,('tr|F8KDP4|F8KDP4_LACRE':0.0,('tr|Q1KMS7|Q1KMS7_LACRE':0.0,'tr|A0A073JLT6|A0A073JLT6_LACRE':0.0):0.0):0.0):0.0):0.0):0.0):0.0015046380921786007):0.000329):0.002972920948934754):0.03327565838514979):0.005478242814322742):0.011126890427891833):0.015036771304024255):0.046238120349832657):0.01827573041481556):0.007423753293135271):0.0412643510372428):0.017375928445773736,(('tr|A0A0R2ARY5|A0A0R2ARY5_9LACO':0.0582173980565176,('tr|V5T713|V5T713_9LACO':0.01114056515609907,('tr|A0A0N8IGM4|A0A0N8IGM4_9LACO':0.003012490276825708,('tr|A0A087ENA9|A0A087ENA9_9LACO':0.0,'tr|A0A0R1FPJ9|A0A0R1FPJ9_9LACO':0.0):0.003012490276825708):0.008128074879273472):0.04707683290041842):0.12848263746160193,((('tr|A0A0A6NVU9|A0A0A6NVU9_9LACO':0.11875356085274624,('tr|A0A0R2B668|A0A0R2B668_LACCL':0.0607663649692225,'tr|A0A0R1HQ68|A0A0R1HQ68_9LACO':0.0607663649692225):0.057987195883523746):0.01123984468598438,(('tr|A0A0R1LJ34|A0A0R1LJ34_9LACO':0.018832626626170468,'tr|A0A0R1NK32|A0A0R1NK32_9LACO':0.018832626626170468):0.06798387618547819,((('tr|A0A0R1QXB6|A0A0R1QXB6_9LACO':0.0,'tr|A0A0F3RR88|A0A0F3RR88_9LACO':0.0):0.05762829114723389,('tr|A0A0R1JTT1|A0A0R1JTT1_9LACO':0.048824067178932506,('tr|A0A0R1LIN5|A0A0R1LIN5_9LACO':0.012092197114375702,'tr|A0A0R1NIS2|A0A0R1NIS2_9LACO':0.012092197114375702):0.036731870064556804):0.008804223968301383):0.022577521702067727,(('tr|A0A0R1L5B9|A0A0R1L5B9_9LACO':0.03666389825716798,('tr|A0A0R1UK54|A0A0R1UK54_9LACO':0.0261527262005119,'tr|A0A0R1GPR9|A0A0R1GPR9_9LACO':0.0261527262005119):0.010511172056656082):0.01545609229548206,('tr|A0A0R2DG99|A0A0R2DG99_9LACO':0.04463660202716202,(('tr|A0A0R1URY7|A0A0R1URY7_9LACO':0.021500589109711865,('tr|A0A0R2LSY6|A0A0R2LSY6_9LACO':0.012165756435516206,'tr|A0A0R1GWK6|A0A0R1GWK6_9LACO':0.012165756435516206):0.009334832674195659):0.01521221522826166,('tr|Q03NK9|Q03NK9_LACBA':0.0015038683310643064,('tr|A0A0A7U2Q4|A0A0A7U2Q4_LACBR':0.0,('tr|M5AHN2|M5AHN2_LACBR':0.0,('tr|A0A0C1M2W0|A0A0C1M2W0_LACBR':0.0,'tr|U2QSR6|U2QSR6_LACBR':0.0):0.0):0.0):0.0015038683310643064):0.03520893600690922):0.007923797689188383):0.007483388525488022):0.028085822296651575):0.006610689962347038):0.04317690272708197):0.00451465936928952,('tr|A0A0R2F8E3|A0A0R2F8E3_9LACO':0.1271874200822649,((('tr|A0A0R1SIB4|A0A0R1SIB4_9LACO':0.06741957886181349,'tr|A0A0R1YKK6|A0A0R1YKK6_9LACO':0.06741957886181349):0.000592,('tr|A0A0R1NDU1|A0A0R1NDU1_9LACO':0.013666877409327371,('tr|H1LHW2|H1LHW2_9LACO':0.0,'tr|A0A0R1NWM3|A0A0R1NWM3_9LACO':0.0):0.013666877409327371):0.054345034527935154):0.04774012339252254,(('tr|A0A0R1YXM4|A0A0R1YXM4_9LACO':0.020030030288877065,(('tr|A0A0R1T0R4|A0A0R1T0R4_9LACO':0.0,'tr|A0A0R1ZGE5|A0A0R1ZGE5_9LACO':0.0):0.0194459149900722,('tr|A0A0R1L2I4|A0A0R1L2I4_9LACO':0.0037950050784135714,('tr|F4FVW8|F4FVW8_LACBN':0.0020238950404409817,('tr|A0A0R1T7B6|A0A0R1T7B6_9LACO':0.0015295974222486741,('tr|A0A0R1JCX8|A0A0R1JCX8_LACBU':0.0,'tr|J9W6W0|J9W6W0_LACBU':0.0):0.0015295974222486741):0.000494):0.0017711100379725897):0.015650909911658628):0.000584):0.07605287989044396,(('tr|X0PAA6|X0PAA6_9LACO':0.023071275408361847,('tr|C2CXT1|C2CXT1_LACBR':0.0,'tr|C0WLX0|C0WLX0_LACBU':0.0):0.023071275408361847):0.0679707975743421,(('tr|A0A0R1YR72|A0A0R1YR72_9LACO':0.006044115887953616,'tr|G9ZQX8|G9ZQX8_9LACO':0.006044115887953616):0.06311475567103786,(('tr|A0A0R1SHC1|A0A0R1SHC1_9LACO':0.0015038683310643064,'tr|J9WC08|J9WC08_LACBU':0.0015038683310643064):0.02397429915496352,('tr|C0WUZ0|C0WUZ0_LACBU':0.004681268024293694,'tr|A0A0R1Y5L1|A0A0R1Y5L1_9LACO':0.004681268024293694):0.02079689946173413):0.04368070407296365):0.021883201423712473):0.005040837196616965):0.01966912515046415):0.011435384752479738):0.007320644825755229):0.05219197061009939):0.013602052361342598):0.07475085215287625):0.016022477688358072):0.07665127079543899):0.16836385043800217):0.09661838908696718):0.009921561154484615):0.020047072740272953):0.01727204715336128):0.0016725850638296125,((('tr|G0LYG4|G0LYG4_LACPE':0.4632739964207495,(('tr|D9PQ69|D9PQ69_FINMA':0.1532130057057205,'tr|E1QYF5|E1QYF5_OLSUV':0.1532130057057205):0.07868581150708542,(('tr|A0A0R1X868|A0A0R1X868_9LACO':0.039512732422240515,'tr|C8P9V7|C8P9V7_9LACO':0.039512732422240515):0.09160237111980296,(('tr|A0A0R2H4Q6|A0A0R2H4Q6_9LACO':0.002841301856457479,'tr|A0A0R1U9D1|A0A0R1U9D1_9LACO':0.002841301856457479):0.09523023803808506,(('tr|A0A0R1UYA8|A0A0R1UYA8_9LACO':0.03194446081913005,'tr|A0A0R1VA41|A0A0R1VA41_9LACO':0.03194446081913005):0.020889276148728597,(('tr|D8IIH4|D8IIH4_LACFC':0.02793615263788063,(('tr|B2GDH6|B2GDH6_LACF3':0.010894476745957338,('tr|A0A0N7CJN4|A0A0N7CJN4_LACFE':0.006362975856387232,('tr|A0A0R2E209|A0A0R2E209_LACFE':0.0014065649832101235,'tr|D0DUV3|D0DUV3_LACFE':0.0014065649832101235):0.004956410873177219):0.004531500889570106):0.0023467291347372132,(('tr|A0A0G9GCV6|A0A0G9GCV6_LACFE':0.0,'tr|V4XM59|V4XM59_LACFE':0.0):0.01002019105302665,('tr|C0WZX7|C0WZX7_LACFE':0.008649330615616346,'tr|R4RY31|R4RY31_LACFE':0.008649330615616346):0.001370860437410304):0.0032210148276679007):0.014694946757186078):0.0018763348872639085,('tr|C0WYJ3|C0WYJ3_LACFE':0.006761096032454783,('tr|A0A0R2EGZ4|A0A0R2EGZ4_LACFE':0.0058317526770397254,('tr|A0A0G9G0W6|A0A0G9G0W6_LACFE':0.004234503878834728,('tr|A0A0N7CP93|A0A0N7CP93_LACFE':0.003526098203139316,('tr|R4RT89|R4RT89_LACFE':0.0025367349027745068,('tr|T0TNN3|T0TNN3_LACFE':0.002466596755074102,('tr|D0DR27|D0DR27_LACFE':0.002349699842239983,('tr|D8IHW3|D8IHW3_LACFC':0.0014105329987375015,('tr|A0A0F4HEE4|A0A0F4HEE4_LACFE':0.0014065649832101235,'tr|B2GCC6|B2GCC6_LACF3':0.0014065649832101235):0.000004):0.000939):0.000117):0.000070):0.000989):0.000708):0.0015972487982049977):0.000929):0.023051391492689643):0.02302124944271422):0.04523780292668389):0.03304356364750094):0.10078371367076244):0.2313751792079436):0.17120796978553332,('tr|A0A0R1PM55|A0A0R1PM55_9LACO':0.5654683182255764,((('tr|A0A0R1VGD7|A0A0R1VGD7_9LACO':0.16047359889239998,(('tr|E4SZZ4|E4SZZ4_LACDN':0.009793223725636513,('tr|D8FQN0|D8FQN0_LACDE':0.007261784937442228,('tr|K0NXY2|K0NXY2_9LACO':0.002890580067592685,'tr|K0NRF0|K0NRF0_9LACO':0.002890580067592685):0.004371204869849543):0.0025314387881943956):0.12993115659105248,('tr|M4KHB5|M4KHB5_LACPN':0.13742376112267518,('tr|A0A0M4H690|A0A0M4H690_STRTR':0.13118780796780416,('tr|A0A0R2F5L9|A0A0R2F5L9_WEICO':0.11292449662833204,('tr|A0A0R1SJU9|A0A0R1SJU9_9LACO':0.1081897193242225,(('tr|A0A0R1U3E6|A0A0R1U3E6_9LACO':0.033423872979840286,('tr|A0A0R2A288|A0A0R2A288_9LACO':0.014463013712960993,('tr|A0A0R2AVY1|A0A0R2AVY1_9LACO':0.011634925200277091,'tr|N1ZW74|N1ZW74_9LACO':0.011634925200277091):0.0028280885126837907):0.018960859266879293):0.06484800683927539,('tr|A0A0R1KE91|A0A0R1KE91_9LACO':0.0772139668825117,('tr|A0A0R2CQU1|A0A0R2CQU1_9LACO':0.07478847845189551,((('tr|F6IS69|F6IS69_LACPE':0.0,'tr|A0A0R1FMD6|A0A0R1FMD6_LACPE':0.0):0.00580025928686434,('tr|I8RA79|I8RA79_LACPE':0.004342461718207069,('tr|G0LZU6|G0LZU6_LACPE':0.002890580067592685,'tr|T5JLB8|T5JLB8_LACPN':0.002890580067592685):0.001451881650614384):0.0014577975686572708):0.03139695689393329,(('tr|A0A098R305|A0A098R305_9LACO':0.010194562346298341,('tr|U2W3C6|U2W3C6_LACPN':0.0,'tr|A0A0R1R3X3|A0A0R1R3X3_9LACO':0.0):0.010194562346298341):0.015104656577446085,(('tr|A0A0N9J4P7|A0A0N9J4P7_LACPN':0.004342461718207069,'tr|R9X5K6|R9X5K6_LACPN':0.004342461718207069):0.0011888930309600365,(('tr|A0A0P7I1J9|A0A0P7I1J9_LACPN':0.0,('tr|A0A0P8YIT7|A0A0P8YIT7_LACPN':0.0,'tr|D7V968|D7V968_LACPN':0.0):0.0):0.004426023420887493,('tr|A0A0R1UX75|A0A0R1UX75_LACPN':0.0017334727087087165,(('tr|A0A0M3QB49|A0A0M3QB49_LACPN':0.0,'tr|F9UP30|F9UP30_LACPL':0.0):0.000962,('tr|M4KHP8|M4KHP8_LACPN':0.0,('tr|A0A023MDQ8|A0A023MDQ8_LACPN':0.0,'tr|A0A0M3UQ74|A0A0M3UQ74_LACPN':0.0):0.0):0.000962):0.000771):0.002692550712178776):0.0011053313282796129):0.01976786417457721):0.011897997257053206):0.03759126227109788):0.002425488430616185):0.021057912936603862):0.009917839505106829):0.004734777304109539):0.01826331133947212):0.006235953154871021):0.0023006191940138088):0.020749218575710993):0.08044865962202796,(('tr|A0A0M9D473|A0A0M9D473_9LACO':0.02617867447061628,('tr|A0A0M9DC93|A0A0M9DC93_9LACO':0.009385260037231946,('tr|A0A0M9D647|A0A0M9D647_9LACO':0.008264925932169653,(('tr|A0A0M9DDW0|A0A0M9DDW0_9LACO':0.004355069620841201,'tr|A0A0P7K8I0|A0A0P7K8I0_9LACO':0.004355069620841201):0.0021975946706207505,(('tr|A0A0M9DFF3|A0A0M9DFF3_9LACO':0.0028989597686052138,'tr|A0A0M9D961|A0A0M9D961_9LACO':0.0028989597686052138):0.000728,('tr|A0A0R1FQN7|A0A0R1FQN7_9LACO':0.0014472788485161425,'tr|A0A0P7KAD7|A0A0P7KAD7_9LACO':0.0014472788485161425):0.0021797358462071204):0.0029256495967386886):0.0017122616407077018):0.0011203341050624038):0.016793414433384224):0.18643162732576746,((('tr|A0A0R1X1U4|A0A0R1X1U4_9LACO':0.0,'tr|A0A0R1NZV7|A0A0R1NZV7_9LACO':0.0):0.16403000849277327,('tr|Q74JI7|Q74JI7_LACJO':0.0786864167535184,('tr|A0A0R1WUH1|A0A0R1WUH1_9LACO':0.052379737155828554,('tr|A0A0R2DD02|A0A0R2DD02_9LACO':0.04070481008167859,'tr|I7KH59|I7KH59_9LACO':0.04070481008167859):0.011674927074150077):0.02630667959768984):0.08534359173925488):0.04499992531039265,((('tr|A0A089QKE0|A0A089QKE0_9LACO':0.011712201499346042,(('tr|V6DL82|V6DL82_9LACO':0.005815635512397499,'tr|F7QSY9|F7QSY9_9LACO':0.005815635512397499):0.003918103523023353,('tr|C2EGI8|C2EGI8_9LACO':0.00508535256661935,('tr|H7FWR5|H7FWR5_9LACO':0.0014472788485161425,'tr|F5VDP3|F5VDP3_9LACO':0.0014472788485161425):0.0036380737181032075):0.004648386468801502):0.0019784624639253012):0.10292238313702617,(('tr|A0A0R1T5Q0|A0A0R1T5Q0_9LACO':0.005832595848633826,'tr|M5J5J6|M5J5J6_9LACO':0.005832595848633826):0.10244624303023975,('tr|G2SM86|G2SM86_LACRR':0.024971027750663843,(('tr|R6SFS2|R6SFS2_9LACO':0.016166696063411146,('tr|F7R2H3|F7R2H3_9LACO':0.0,'tr|E7FNA8|E7FNA8_9LACO':0.0):0.016166696063411146):0.007044762385705061,('tr|A0A0G8G9E8|A0A0G8G9E8_9LACO':0.00728068480007471,('tr|A0A0G8GC38|A0A0G8GC38_9LACO':0.0,'tr|A0A0R2BSM7|A0A0R2BSM7_9LACO':0.0):0.00728068480007471):0.015930773649041496):0.0017595693015476366):0.08330781112820984):0.006355745757498532):0.0893403790680638,(('tr|A0A0R2AMP6|A0A0R2AMP6_9LACO':0.15504408824336746,(('tr|A0A0R2FGN2|A0A0R2FGN2_9LACO':0.11800491118718948,('tr|A0A0R1H7L4|A0A0R1H7L4_9LACO':0.10640181283883743,'tr|A0A0R1HN59|A0A0R1HN59_9LACO':0.10640181283883743):0.011603098348352048):0.03357149931148007,('tr|A0A0R2A8B3|A0A0R2A8B3_9LACO':0.13005904883915798,(('tr|A0A0R1SII3|A0A0R1SII3_9LACO':0.10579510234181866,('tr|A0A0R1RMX4|A0A0R1RMX4_9LACO':0.09510234521450667,(('tr|C2D0H5|C2D0H5_LACBR':0.005815635512397499,'tr|C0WP78|C0WP78_LACBU':0.005815635512397499):0.07858702356867209,((('tr|A0A0R1YT45|A0A0R1YT45_9LACO':0.007259542614645786,'tr|G9ZNG8|G9ZNG8_9LACO':0.007259542614645786):0.04864118644740345,('tr|A0A0R1NIQ6|A0A0R1NIQ6_9LACO':0.035228891860619505,('tr|H1LFV3|H1LFV3_9LACO':0.0014472788485161425,'tr|A0A0R1P228|A0A0R1P228_9LACO':0.0014472788485161425):0.03378161301210347):0.020671837201429732):0.004036415642942437,('tr|A0A0R1Z5N3|A0A0R1Z5N3_9LACO':0.044984252989900164,('tr|A0A0R1KSM4|A0A0R1KSM4_9LACO':0.03791048532647101,(('tr|F4FT49|F4FT49_LACBN':0.0,('tr|A0A0R1JCF3|A0A0R1JCF3_LACBU':0.0,'tr|J9W3E5|J9W3E5_LACBU':0.0):0.0):0.032032884608082735,('tr|S4NL05|S4NL05_9LACO':0.029725184307581864,('tr|A0A0R1Z9I3|A0A0R1Z9I3_9LACO':0.0,('tr|B5AXN9|B5AXN9_9LACO':0.0,'tr|A0A0R1SWQ1|A0A0R1SWQ1_9LACO':0.0):0.0):0.029725184307581864):0.002307700300500759):0.005877600718388276):0.0070737676634291535):0.01495289171509162):0.0244655143760778):0.01069968613343708):0.010692757127311991):0.018684807297589368,(('tr|A0A0R2FHV7|A0A0R2FHV7_9LACO':0.09745624511960482,'tr|A0A0R1W6P0|A0A0R1W6P0_9LACO':0.09745624511960482):0.017078992218126143,(('tr|A0A0R1TD62|A0A0R1TD62_9LACO':0.025221293586360605,'tr|A0A0R2BCY2|A0A0R2BCY2_LACCL':0.025221293586360605):0.08528556403232912,('tr|A0A0H4QN87|A0A0H4QN87_9LACO':0.10142177620196602,(('tr|A0A0R1Y4Z8|A0A0R1Y4Z8_9LACO':0.0698741557673882,('tr|W6T4K5|W6T4K5_9LACO':0.0,'tr|A0A0R2NVX3|A0A0R2NVX3_9LACO':0.0):0.0698741557673882):0.020881324708179383,('tr|A0A0R1RH13|A0A0R1RH13_9LACO':0.08634157753987526,(('tr|A0A0R1LSX5|A0A0R1LSX5_9LACO':0.06740949629035409,'tr|A0A0R2A1I7|A0A0R2A1I7_9LACO':0.06740949629035409):0.007149652140311824,('tr|A0A0R2FE86|A0A0R2FE86_9LACO':0.07424120324731687,('tr|A0A0R2MA39|A0A0R2MA39_9LACO':0.07281609683242452,(('tr|A0A0R2LT44|A0A0R2LT44_9LACO':0.06224229132025205,('tr|A0A0R2DC83|A0A0R2DC83_9LACO':0.05316195696863757,('tr|A0A0R1UIR1|A0A0R1UIR1_9LACO':0.03985389745974288,'tr|A0A0R1L2K3|A0A0R1L2K3_9LACO':0.03985389745974288):0.013308059508894687):0.009080334351614483):0.004044877951696724,(('tr|Q03S12|Q03S12_LACBA':0.0,('tr|A0A109F8Q8|A0A109F8Q8_LACBR':0.0,'tr|M5AD48|M5AD48_LACBR':0.0):0.0):0.001452001670911196,('tr|A0A0C1M6A3|A0A0C1M6A3_LACBR':0.0,('tr|A0A0R1FJ00|A0A0R1FJ00_LACBR':0.0,'tr|U2NZ70|U2NZ70_LACBR':0.0):0.0):0.001452001670911196):0.06483516760103758):0.006528927560475739):0.001425106414892352):0.000318):0.011782429109209347):0.0044139029356924375):0.010666295726398434):0.009085081416723706):0.004028379719041242):0.00994467230167706):0.0055791391997499495):0.02151736165951157):0.003467677744698028):0.012780321254930893,('tr|A0A0R2DDU1|A0A0R2DDU1_9LACO':0.1607794073931742,(('tr|A0A0R1UGZ4|A0A0R1UGZ4_9LACO':0.09983496512580303,('tr|A0A0R1YLI9|A0A0R1YLI9_9LACO':0.04228115140354993,('tr|A0A0R1TKR2|A0A0R1TKR2_9LACO':0.0028989597686052138,'tr|V7HWG9|V7HWG9_9LACO':0.0028989597686052138):0.03938219163494472):0.0575538137222531):0.0545883461741592,(('tr|A0A0R2BK35|A0A0R2BK35_9LACO':0.08071530521635284,(('tr|A0A0F4HC44|A0A0F4HC44_LACFE':0.003627014694723152,('tr|A0A0R2EUU6|A0A0R2EUU6_LACFE':0.0014472788485161425,'tr|C0WWA3|C0WWA3_LACFE':0.0014472788485161425):0.0021797358462071204):0.000486,('tr|R4RUI5|R4RUI5_LACFE':0.001931172488545796,('tr|D0DVL1|D0DVL1_LACFE':0.0014472788485161425,('tr|B2GFB6|B2GFB6_LACF3':0.0,'tr|A0A0N7CJJ9|A0A0N7CJJ9_LACFE':0.0):0.0014472788485161425):0.000484):0.0021819548301428293):0.07660217789766421):0.06732595559550414,((('tr|A0A0R2I417|A0A0R2I417_9LACO':0.10704547440347101,'tr|A0A0R1YBL3|A0A0R1YBL3_9LACO':0.10704547440347101):0.01629964640361825,(('tr|A0A0R1XR74|A0A0R1XR74_9LACO':0.05200890730362018,'tr|C8P5W2|C8P5W2_9LACO':0.05200890730362018):0.026140935312843228,(('tr|A0A073JM04|A0A073JM04_LACRE':0.012995852416362363,'tr|A0A081NSU5|A0A081NSU5_LACRE':0.012995852416362363):0.003311407520858123,(('tr|A0A0U5EWW9|A0A0U5EWW9_LACRE':0.005732292190882893,('tr|C0YYK8|C0YYK8_LACRE':0.0,'tr|A5VLV6|A5VLV6_LACRD':0.0):0.005732292190882893):0.007562184405670358,(('tr|A0A0U5JV37|A0A0U5JV37_LACRE':0.0028575401730869254,'tr|A0A0U5F315|A0A0U5F315_LACRE':0.0028575401730869254):0.005286365122793235,('tr|S5N864|S5N864_LACRE':0.007176187681588231,('tr|B3XKW3|B3XKW3_LACRE':0.0042927517521424985,'tr|A0A079YU80|A0A079YU80_LACRE':0.0042927517521424985):0.0028834359294458434):0.000968):0.00515057130067309):0.0030127833406672355):0.06184258267924292):0.04519527819062574):0.015229493825454465,((('tr|A0A0R1QZS4|A0A0R1QZS4_9LACO':0.0014431017041790506,'tr|A0A0F3RTR9|A0A0F3RTR9_9LACO':0.0014431017041790506):0.07021006443789668,('tr|A0A0R1K0U9|A0A0R1K0U9_9LACO':0.05410771224969513,('tr|A0A0R1LFH9|A0A0R1LFH9_9LACO':0.010194562346298341,'tr|A0A0R1N629|A0A0R1N629_9LACO':0.010194562346298341):0.043913149903396786):0.017545453892380714):0.04377844980879286,('tr|A0A0R1SDN8|A0A0R1SDN8_9LACO':0.10539687296694566,('tr|A0A0R2LH85|A0A0R2LH85_9LACO':0.09878978947163863,('tr|A0A0R1QTK5|A0A0R1QTK5_9LACO':0.08604825517248782,(('tr|A0A0R1JVE7|A0A0R1JVE7_9LACO':0.06637167468362781,('tr|A0A0R1IQC4|A0A0R1IQC4_9LACO':0.021117110997112665,('tr|A0A0R1LTT2|A0A0R1LTT2_9LACO':0.005070617622973561,('tr|A0A0H4L8V4|A0A0H4L8V4_9LACO':0.0014431017041790506,'tr|A0A0P4V9H0|A0A0P4V9H0_9LACO':0.0014431017041790506):0.0036275159187945105):0.016046493374139104):0.04525456368651504):0.013318584172495096,(('tr|A0A0K2LBB5|A0A0K2LBB5_9LACO':0.010194562346298341,'tr|A0A0R1WIZ7|A0A0R1WIZ7_9LACO':0.010194562346298341):0.0649754794837265,('tr|A0A0R2N5U8|A0A0R2N5U8_9LACO':0.057079349284832936,('tr|A0A0R1PR82|A0A0R1PR82_9LACO':0.038235589021294314,('tr|A0A0R1IBD7|A0A0R1IBD7_9LACO':0.004342461718207069,'tr|A0A0R1KP48|A0A0R1KP48_9LACO':0.004342461718207069):0.033893127303087245):0.018843760263538623):0.01809069254519191):0.00452021702609795):0.006357996316365022):0.012741534299150703):0.006607083495307031):0.01003474298392304):0.02314299868167502):0.009466646179313365):0.00638205048810514):0.0063560960932120825):0.007045002105124265):0.03615055420613755):0.005054970098730016):0.0035803679932178145):0.028311956718044207):0.019261966126739694,(('tr|F7SHJ7|F7SHJ7_LACJH':0.17263439894164967,'tr|Q5FK16|Q5FK16_LACAC':0.17263439894164967):0.08355201013373414,(('tr|D6S4Z4|D6S4Z4_9LACO':0.025371896378444503,('tr|A0A0R1S3Q0|A0A0R1S3Q0_9LACO':0.013264011538455245,('tr|C4VMB3|C4VMB3_9LACO':0.0,'tr|D0DMV8|D0DMV8_9LACO':0.0):0.013264011538455245):0.012107884839989258):0.22113035623020205,(('tr|A0A0R1XB75|A0A0R1XB75_9LACO':0.19244151447188507,('tr|A0A0R1WQN0|A0A0R1WQN0_9LACO':0.1725672283913241,('tr|F7SHJ8|F7SHJ8_LACJH':0.11995790461331102,('tr|A0A0R1G470|A0A0R1G470_9LACO':0.00939564618774913,('tr|E4SZM2|E4SZM2_LACDN':0.007324481887769019,('tr|A0A0L0TGN7|A0A0L0TGN7_9LACO':0.006832112320380057,('tr|F0HT64|F0HT64_LACDL':0.006586498090151549,('tr|D8FRI9|D8FRI9_LACDE':0.004380506345178503,'tr|A0A0R2N1F7|A0A0R2N1F7_9LACO':0.004380506345178503):0.002205991744972935):0.000246):0.000492):0.0020711642999801105):0.110562258425562):0.05260932377801297):0.019874286080560966):0.021112325092664808,(('tr|A0A0R2EA80|A0A0R2EA80_9LACO':0.20046714222197004,('tr|W9ELM5|W9ELM5_9LACO':0.0,'tr|A0A0R2CMB2|A0A0R2CMB2_9LACO':0.0):0.20046714222197004):0.0060328306021847355,(('tr|A0A0F4KQ47|A0A0F4KQ47_9LACO':0.1518415106807992,'tr|A0A0F4LUM4|A0A0F4LUM4_9LACO':0.1518415106807992):0.045213052301476875,(('tr|A0A0R2EHA3|A0A0R2EHA3_LACFE':0.17234735201121543,(('tr|N1ZPQ4|N1ZPQ4_9LACO':0.0415830129811946,'tr|A0A0R1XRA4|A0A0R1XRA4_9LACO':0.0415830129811946):0.10497636712102354,(('tr|I7KMV4|I7KMV4_9LACO':0.08547808871023976,'tr|I7LDC8|I7LDC8_9LACO':0.08547808871023976):0.046648631320984846,('tr|C2KCM0|C2KCM0_9LACO':0.11831942034299758,('tr|A0A062XAT3|A0A062XAT3_9LACO':0.0618055504324726,'tr|A0A0R1TX90|A0A0R1TX90_9LACO':0.0618055504324726):0.05651386991052498):0.013807299688226915):0.014432660070993641):0.025787971908997287):0.014553656404999948,(('tr|A0A0R2CAD0|A0A0R2CAD0_9LACO':0.10703541520138715,('tr|A0A0R2AFB6|A0A0R2AFB6_9LACO':0.0882954008973672,('tr|A0A0R1QQJ4|A0A0R1QQJ4_9LACO':0.0757220234118825,('tr|A0A0R1TXJ5|A0A0R1TXJ5_9LACO':0.05333032772992774,'tr|A0A0R2ERU7|A0A0R2ERU7_9LACO':0.05333032772992774):0.02239169568195476):0.012573377485484816):0.018740014304019836):0.06885980835008287,(('tr|A0A0R1M863|A0A0R1M863_9LACO':0.14054170397406685,'tr|A0A0R2CKB9|A0A0R2CKB9_9LACO':0.14054170397406685):0.03102365465717538,(('tr|K6QL28|K6QL28_LACCA':0.03712117549764471,'tr|S2Q4J5|S2Q4J5_LACPA':0.03712117549764471):0.12909713435046644,(('tr|A0A0R1YK88|A0A0R1YK88_9LACO':0.0,'tr|A0A0R1GWK9|A0A0R1GWK9_9LACO':0.0):0.16473452901783991,(('tr|A0A0R2L5B2|A0A0R2L5B2_9LACO':0.1503698311114996,'tr|A0A0R1VCC4|A0A0R1VCC4_9LACO':0.1503698311114996):0.008696771372912582,(('tr|A0A0R1JAX9|A0A0R1JAX9_9LACO':0.10313606364933703,'tr|A0A0R2LGL5|A0A0R2LGL5_9LACO':0.10313606364933703):0.0539749208128133,('tr|A0A0R2D0Z6|A0A0R2D0Z6_9LACO':0.15581226394049907,(('tr|A0A0R1RE96|A0A0R1RE96_9LACO':0.13326111871558488,('tr|A0A0R2A5I9|A0A0R2A5I9_9LACO':0.06702548979673928,('tr|A0A081BJV8|A0A081BJV8_9LACO':0.05346377158482496,'tr|A0A0D1A8W2|A0A0D1A8W2_9LACO':0.05346377158482496):0.01356171821191432):0.0662356289188456):0.01575099406719338,((('tr|A0A0R1X5U9|A0A0R1X5U9_9LACO':0.03299900274877732,('tr|G6CG49|G6CG49_LACCU':0.0,('tr|A0A0B2XJ47|A0A0B2XJ47_LACCU':0.0,'tr|A0A0R1L6H3|A0A0R1L6H3_LACCU':0.0):0.0):0.03299900274877732):0.035286242445741633,(('tr|Q38X54|Q38X54_LACSS':0.0014472788485161425,'tr|A0A0R1SXS1|A0A0R1SXS1_LACSK':0.0014472788485161425):0.007058796007800794,('tr|A0A094XZG1|A0A094XZG1_LACSK':0.0014472788485161425,('tr|R9GAH0|R9GAH0_LACSK':0.0,'tr|A0A0R1JLG6|A0A0R1JLG6_LACSK':0.0):0.0014472788485161425):0.007058796007800794):0.059779170338202015):0.07881850688943937,(('tr|A0A0R1H0E0|A0A0R1H0E0_9LACO':0.1309118835304166,'tr|A0A0R1RXL9|A0A0R1RXL9_9LACO':0.1309118835304166):0.011317066829400702,((('tr|A0A0R1JU59|A0A0R1JU59_9LACO':0.06511629995300383,'tr|A0A0R1ZRF9|A0A0R1ZRF9_9LACO':0.06511629995300383):0.06914012121223978,('tr|A0A0C1M9U4|A0A0C1M9U4_LACBR':0.12551273623117287,('tr|A0A0R1LXS8|A0A0R1LXS8_9LACO':0.10828145646378262,('tr|A0A0R2FQS6|A0A0R2FQS6_9LACO':0.09481626844353075,('tr|A0A0R1RPC1|A0A0R1RPC1_9LACO':0.091346951119335,((('tr|A0A0R2M6Z3|A0A0R2M6Z3_9LACO':0.060326199863229735,('tr|W6T927|W6T927_9LACO':0.0,'tr|A0A0R2NN82|A0A0R2NN82_9LACO':0.0):0.060326199863229735):0.008119399384029391,('tr|T5K0J0|T5K0J0_LACPN':0.003774134045081312,('tr|A0A0R1FYS1|A0A0R1FYS1_LACPE':0.0027407234239060774,('tr|I8R9Z4|I8R9Z4_LACPE':0.002173119308560678,('tr|F6IRU4|F6IRU4_LACPE':0.0014472788485161425,'tr|G0LZI6|G0LZI6_LACPE':0.0014472788485161425):0.000726):0.000568):0.0010334106211752347):0.06467146520217792):0.013733625462804322,(('tr|A0A0R1URD0|A0A0R1URD0_9LACO':0.03690189098780394,('tr|A0A0R1L966|A0A0R1L966_9LACO':0.02778175245009995,'tr|A0A0R1GQ03|A0A0R1GQ03_9LACO':0.02778175245009995):0.009120138537703992):0.020939066283046537,('tr|A0A0R2DPR7|A0A0R2DPR7_9LACO':0.04294204955455083,('tr|A0A0C1Q768|A0A0C1Q768_LACBR':0.0019255944919835954,('tr|U2PM59|U2PM59_LACBR':0.0014431017041790506,('tr|A0A0A7U3L7|A0A0A7U3L7_LACBR':0.0,'tr|A0A0D0GYB5|A0A0D0GYB5_LACBR':0.0):0.0014431017041790506):0.000482):0.041016455062567236):0.014898907716299536):0.02433826743921308):0.009167726409271437):0.003469317324195753):0.013465188020251873):0.01723127976739025):0.008743684934070628):0.005327708226950945,((('tr|A0A0R1KMI1|A0A0R1KMI1_9LACO':0.09923199551917083,'tr|A0A0R1J9S7|A0A0R1J9S7_9LACO':0.09923199551917083):0.01448319260049491,('tr|A0A0R2JNV2|A0A0R2JNV2_9LACO':0.07300907297043857,('tr|A0A0C1Q3M4|A0A0C1Q3M4_9LACO':0.045578079996148047,('tr|A0A0R2E9J1|A0A0R2E9J1_9LACO':0.005292392939279966,('tr|A0A0R2GWJ6|A0A0R2GWJ6_9LACO':0.0014431017041790506,'tr|A0A0R1IDW4|A0A0R1IDW4_9LACO':0.0014431017041790506):0.0038492912351009156):0.04028568705686808):0.027430992974290525):0.04070611514922706):0.011095235159895411,(('tr|A0A0R1W5X1|A0A0R1W5X1_9LACO':0.09838141043279203,('tr|A0A0D0YTQ2|A0A0D0YTQ2_9LACO':0.08808629095120069,('tr|A0A0R1TD13|A0A0R1TD13_9LACO':0.014717353900217334,'tr|A0A0R2BE56|A0A0R2BE56_LACCL':0.014717353900217334):0.07336893705098346):0.01029511948159123):0.021516981707718874,(('tr|A0A0R1KPM7|A0A0R1KPM7_9LACO':0.10954053401389074,(('tr|A0A0A1GZ88|A0A0A1GZ88_9LACO':0.04863910191959331,'tr|A0A0D1A7F1|A0A0D1A7F1_9LACO':0.04863910191959331):0.057441496357611976,((('tr|A0A0R1LT11|A0A0R1LT11_9LACO':0.016214361115558296,'tr|A0A0R1N6F2|A0A0R1N6F2_9LACO':0.016214361115558296):0.0018889972954528877,('tr|A0A0R1QXP0|A0A0R1QXP0_9LACO':0.010254300692420615,'tr|A0A0F3RWW9|A0A0F3RWW9_9LACO':0.010254300692420615):0.007849057718590569):0.06671503179687366,((('tr|A0A0R1K604|A0A0R1K604_9LACO':0.029725184307581864,'tr|A0A0R1SDT7|A0A0R1SDT7_9LACO':0.029725184307581864):0.027998566108962675,(('tr|A0A0R1QF95|A0A0R1QF95_9LACO':0.034450998150611034,'tr|A0A0R2LG69|A0A0R2LG69_9LACO':0.034450998150611034):0.008077129523729187,(('tr|A0A0K2LET7|A0A0K2LET7_9LACO':0.03145100970454262,('tr|A0A0P4V5V8|A0A0P4V5V8_9LACO':0.028362522365148912,'tr|A0A0R1WPV7|A0A0R1WPV7_9LACO':0.028362522365148912):0.0030884873393937085):0.007195209044368545,('tr|A0A0R1KQ54|A0A0R1KQ54_9LACO':0.029336674658584694,('tr|A0A0R1PAN6|A0A0R1PAN6_9LACO':0.008026097793514597,('tr|A0A0R1I983|A0A0R1I983_9LACO':0.004367750948733984,'tr|A0A0R1KU63|A0A0R1KU63_9LACO':0.004367750948733984):0.0036583468447806133):0.021310576865070097):0.009309544090326471):0.003881908925429167):0.015195622742204318):0.0070242734664748285,(('tr|U2WN57|U2WN57_LACPN':0.0,'tr|A0A0R1RC17|A0A0R1RC17_9LACO':0.0):0.027972397843385233,('tr|A0A0R1US03|A0A0R1US03_LACPN':0.0025768561121572997,('tr|R9X5T1|R9X5T1_LACPN':0.002536593155101241,('tr|A0A0N9JBM1|A0A0N9JBM1_LACPN':0.002069427814268554,(('tr|M4KKG3|M4KKG3_LACPN':0.0,('tr|A0A023MFR5|A0A023MFR5_LACPN':0.0,'tr|A0A0M4RSC9|A0A0M4RSC9_LACPN':0.0):0.0):0.0014472788485161425,('tr|A0A0P7ISA5|A0A0P7ISA5_LACPN':0.0,('tr|F9URX3|F9URX3_LACPL':0.0,('tr|A0A0M3QBU2|A0A0M3QBU2_LACPN':0.0,'tr|D7VD68|D7VD68_LACPN':0.0):0.0):0.0):0.0014472788485161425):0.000622):0.000467):0.000040):0.025395541731227933):0.036775626039634246):0.020070366324865363):0.021262208069320554):0.003459935736685349):0.0014072025267591881,('tr|A0A0R2G6K2|A0A0R2G6K2_9LACO':0.1077286414978782,('tr|X0PQS3|X0PQS3_9LACO':0.10216398057233134,(('tr|A0A0R1MZ10|A0A0R1MZ10_9LACO':0.06511629995300383,'tr|A0A0R1SDL7|A0A0R1SDL7_9LACO':0.06511629995300383):0.004942243194299367,('tr|S2S659|S2S659_LACPA':0.02814468729084796,((('tr|S2Q6X0|S2Q6X0_LACPA':0.002702765171278987,('tr|S2RUK6|S2RUK6_LACPA':0.0,'tr|A0A0C9QB79|A0A0C9QB79_LACPA':0.0):0.002702765171278987):0.0037606216080299237,('tr|S2Q6K4|S2Q6K4_LACPA':0.0,('tr|A0A0E1PQ02|A0A0E1PQ02_LACPA':0.0,('tr|A0A0U4HVH1|A0A0U4HVH1_LACPA':0.0,'tr|C2FBU8|C2FBU8_LACPA':0.0):0.0):0.0):0.006463386779308911):0.01338156754776465,('tr|S2U439|S2U439_LACPA':0.008069441958236667,('tr|A0A0R2DG04|A0A0R2DG04_LACPA':0.006989776967775363,('tr|A0A0E2BNT4|A0A0E2BNT4_LACCA':0.0058322852335090936,(('tr|S2RGY3|S2RGY3_LACPA':0.004329926604966561,'tr|S2SNQ8|S2SNQ8_LACPA':0.004329926604966561):0.00108187963698958,(('tr|S2LX72|S2LX72_LACPA':0.0028989597686052138,'tr|S2NBV6|S2NBV6_LACPA':0.0028989597686052138):0.0017544786293328674,(('tr|A0A0B8TTN0|A0A0B8TTN0_LACCA':0.001680808524417432,'tr|A0A0R1F7W9|A0A0R1F7W9_LACCA':0.001680808524417432):0.0012731904526253057,((('tr|S2PIJ9|S2PIJ9_LACPA':0.0,'tr|K0MXB6|K0MXB6_LACCA':0.0):0.0010854591363870236,('tr|S2P9F2|S2P9F2_LACPA':0.0,('tr|S2S646|S2S646_LACPA':0.0,('tr|A0A0K1MWY5|A0A0K1MWY5_LACPA':0.0,'tr|K6PCQ6|K6PCQ6_LACCA':0.0):0.0):0.0):0.0010854591363870236):0.001467234622928859,('tr|K6RXV2|K6RXV2_LACCA':0.0015933273548396354,(('tr|A0A0C9PBC1|A0A0C9PBC1_LACPA':0.0,('tr|K6QYA8|K6QYA8_LACCA':0.0,'tr|A0A0E2M1Z6|A0A0E2M1Z6_LACCA':0.0):0.0):0.0010337706060828955,('tr|S4ZP80|S4ZP80_LACCA':0.0,('tr|K6SER2|K6SER2_LACCA':0.0,('tr|C5F8U6|C5F8U6_LACPA':0.0,('tr|S2RKX4|S2RKX4_LACPA':0.0,('tr|S2QK58|S2QK58_LACPA':0.0,('tr|A0A0K1L0X8|A0A0K1L0X8_LACPA':0.0,'tr|K6QJ63|K6QJ63_LACCA':0.0):0.0):0.0):0.0):0.0):0.0):0.0010337706060828955):0.000560):0.000959):0.000401):0.0016994394208953434):0.000758):0.000420):0.0011574917342661584):0.0010796649904613043):0.011775512368836893):0.008299732963774509):0.04191385585645513):0.03210543742502814):0.0055646609255469714):0.0032190950427717357):0.008950655599860968):0.004912031139050144):0.0147737061126334):0.002644820967622863):0.004874801724141009):0.0019083606988199442):0.006800151157720813):0.0012987205216511422):0.0019556180222619624):0.005667926533427736):0.0014837808302712308):0.00534704878313097):0.0043298649202277995):0.01100578486474535):0.010153554566060707):0.009445409841878694):0.007053866740395098):0.03294841304409668):0.009684156466737148):0.003997815565783824):0.3052840935844088):0.06901364798070642):0.01625659872644758,(('tr|A0A0M2FXV5|A0A0M2FXV5_LACRH':0.5078696550823749,('tr|A0A0P6UYB8|A0A0P6UYB8_STRTR':0.32515625518516256,('tr|A0A0R1TPD5|A0A0R1TPD5_9LACO':0.3085232557608891,(('tr|A0A0R1RRW0|A0A0R1RRW0_9LACO':0.09157498284259236,(('tr|Q93MP4|Q93MP4_LACSK':0.0,'tr|R9G8J1|R9G8J1_LACSK':0.0):0.006307826677810713,('tr|A0A0R1JHN7|A0A0R1JHN7_LACSK':0.004063748430895964,('tr|Q38UX5|Q38UX5_LACSS':0.003300861946950784,'tr|A0A0R1SQS1|A0A0R1SQS1_LACSK':0.003300861946950784):0.000763):0.002244078246914749):0.08526715616478175):0.1604419733382465,(('tr|A0A0P6UFF9|A0A0P6UFF9_STRTR':0.18277336260608623,('tr|A0A0R1U0Y2|A0A0R1U0Y2_9LACO':0.06017572371537827,('tr|N1ZRJ8|N1ZRJ8_9LACO':0.020692724716036115,('tr|A0A0R1ZV48|A0A0R1ZV48_9LACO':0.0,'tr|A0A062XAB1|A0A062XAB1_9LACO':0.0):0.020692724716036115):0.039482998999342156):0.12259763889070785):0.06352817935221189,('tr|A0A0R1XJI0|A0A0R1XJI0_9LACO':0.24241333411441324,(((('tr|A0A0U5JZA9|A0A0U5JZA9_LACRE':0.02870542799362541,'tr|A0A0R1Y0Y8|A0A0R1Y0Y8_9LACO':0.02870542799362541):0.04964491215302158,('tr|A0A0R1PBE3|A0A0R1PBE3_9LACO':0.06425484931197745,'tr|C2EWI4|C2EWI4_9LACO':0.06425484931197745):0.014095490834669544):0.11402231076876668,('tr|A0A0R1YAE1|A0A0R1YAE1_9LACO':0.1598271511011532,(('tr|A0A0R2FKN3|A0A0R2FKN3_9LACO':0.07169598235840813,('tr|A0A0R1TJY5|A0A0R1TJY5_9LACO':0.020195320420903107,'tr|A0A0R2B8T9|A0A0R2B8T9_LACCL':0.020195320420903107):0.05150066193750491):0.01953853817907225,(('tr|A0A0R1JW87|A0A0R1JW87_9LACO':0.04332870317281656,('tr|A0A0R1QVE1|A0A0R1QVE1_9LACO':0.0029677879686211828,'tr|A0A0F3RS96|A0A0F3RS96_9LACO':0.0029677879686211828):0.04036091520419538):0.006570857595115331,(('tr|A0A109AW69|A0A109AW69_LACBR':0.0,'tr|Q03TQ2|Q03TQ2_LACBA':0.0):0.008536089895998411,('tr|A0A0D0GRX3|A0A0D0GRX3_LACBR':0.006648518756186439,('tr|M5ABW9|M5ABW9_LACBR':0.0034854377329188724,('tr|A0A0A7U1S3|A0A0A7U1S3_LACBR':0.0014904199478792401,('tr|U2QHG8|U2QHG8_LACBR':0.0,'tr|A0A0C1MB50|A0A0C1MB50_LACBR':0.0):0.0014904199478792401):0.001995017785039521):0.0031630810232675666):0.0018875711398119721):0.041363470871933594):0.041334959769548374):0.06859263056367282):0.03254549981426036):0.01691019978196262,(('tr|A0A0R2F886|A0A0R2F886_WEICO':0.0373430830612933,'tr|A0A0R2H0A3|A0A0R2H0A3_WEIVI':0.0373430830612933):0.1527324909831419,(('tr|A0A0R2L205|A0A0R2L205_9LACO':0.04539948038679653,'tr|A0A0R1X4Q2|A0A0R1X4Q2_9LACO':0.04539948038679653):0.12507736206432607,((('tr|A0A0M9DBX1|A0A0M9DBX1_9LACO':0.0014815871923200552,'tr|A0A0P7LS53|A0A0P7LS53_9LACO':0.0014815871923200552):0.0012392743813623985,('tr|A0A087EPG3|A0A087EPG3_9LACO':0.0014815871923200552,('tr|A0A0C3AEB9|A0A0C3AEB9_9LACO':0.0,'tr|A0A0R1FU71|A0A0R1FU71_9LACO':0.0):0.0014815871923200552):0.0012392743813623985):0.16385982637851093,(('tr|A0A0R2CGT9|A0A0R2CGT9_9LACO':0.11282141872594653,(('tr|A0A0R2JVN9|A0A0R2JVN9_9LACO':0.053958838251036756,('tr|G2KUJ5|G2KUJ5_LACSM':0.0,'tr|A0A0R2BL37|A0A0R2BL37_LACSD':0.0):0.053958838251036756):0.027960291688499783,('tr|A0A0R2EK96|A0A0R2EK96_9LACO':0.003915151344447532,('tr|A0A0C1PNB8|A0A0C1PNB8_9LACO':0.002198601101277786,('tr|A0A0R2GUD2|A0A0R2GUD2_9LACO':0.0014642320785925866,'tr|A0A0R1IHK8|A0A0R1IHK8_9LACO':0.0014642320785925866):0.000734):0.0017165502431697455):0.07800397859508901):0.030902288786409993):0.048898463458750374,('tr|A0A0R1X8P8|A0A0R1X8P8_9LACO':0.1584361468656844,((('tr|A0A0R1R9R3|A0A0R1R9R3_9LACO':0.019511077520013465,'tr|A0A0R2L500|A0A0R2L500_9LACO':0.019511077520013465):0.05307039045984807,((('tr|A0A0R2H2K6|A0A0R2H2K6_9LACO':0.0,'tr|A0A0R1U839|A0A0R1U839_9LACO':0.0):0.04093932211872642,('tr|A0A0R1USI5|A0A0R1USI5_9LACO':0.021045493572038887,('tr|H4GJC9|H4GJC9_9LACO':0.0029502763233751894,'tr|A0A0R1V491|A0A0R1V491_9LACO':0.0029502763233751894):0.018095217248663698):0.01989382854668753):0.008164953813137754,(('tr|A0A099YAI5|A0A099YAI5_9LACO':0.0029502763233751894,('tr|A0A0D4CJ17|A0A0D4CJ17_9LACO':0.0,'tr|A0A0R1P2X0|A0A0R1P2X0_9LACO':0.0):0.0029502763233751894):0.039961778638014644,(('tr|A0A0R2I8T1|A0A0R2I8T1_9LACO':0.022031950893613317,('tr|A0A0R2H6M0|A0A0R2H6M0_9LACO':0.01843258422689753,(('tr|A0A0R1X9J3|A0A0R1X9J3_9LACO':0.007410170025166085,'tr|A0A0R1YFR0|A0A0R1YFR0_9LACO':0.007410170025166085):0.005720141822243341,('tr|R9WJA2|R9WJA2_LACRE':0.011550138914110941,('tr|C7XVP9|C7XVP9_9LACO':0.008407463903319923,('tr|C8P668|C8P668_9LACO':0.0014728585121212001,('tr|E3C612|E3C612_9LACO':0.0,'tr|A0A0R1WA86|A0A0R1WA86_9LACO':0.0):0.0014728585121212001):0.006934605391198612):0.0031426750107910184):0.0015801729332985959):0.005302272379487993):0.0035993666667157864):0.015027045412927875,(('tr|A0A0R2E539|A0A0R2E539_LACFE':0.004310711273466605,(('tr|A0A0G9GHH4|A0A0G9GHH4_LACFE':0.00147720995810674,('tr|B2GDY2|B2GDY2_LACF3':0.0,'tr|T0SE06|T0SE06_LACFE':0.0):0.00147720995810674):0.000679,('tr|A0A0G9GEX9|A0A0G9GEX9_LACFE':0.00147720995810674,('tr|D8IIQ6|D8IIQ6_LACFC':0.0,('tr|A0A0N7CMG6|A0A0N7CMG6_LACFE':0.0,('tr|R4RYK2|R4RYK2_LACFE':0.0,('tr|V4ZGJ8|V4ZGJ8_LACFE':0.0,('tr|C0WZP3|C0WZP3_LACFE':0.0,('tr|A0A0F4HGW0|A0A0F4HGW0_LACFE':0.0,'tr|D0DSW1|D0DSW1_LACFE':0.0):0.0):0.0):0.0):0.0):0.0):0.00147720995810674):0.000679):0.002154152400385523):0.025334128538032408,('tr|A0A0R1PHQ7|A0A0R1PHQ7_9LACO':0.017935210563336135,(('tr|A0A0U5K361|A0A0U5K361_LACRE':0.005918903366664785,'tr|C2EV83|C2EV83_9LACO':0.005918903366664785):0.010365621829521943,('tr|A0A098QSN1|A0A098QSN1_LACRE':0.004081099414641742,(('tr|A4L2Z1|A4L2Z1_LACRE':0.0016695835120961178,'tr|F8DNA0|F8DNA0_LACRS':0.0016695835120961178):0.00196066164347497,(('tr|A0A073JQA3|A0A073JQA3_LACRE':0.0014642320785925866,'tr|B3XPM3|B3XPM3_LACRE':0.0014642320785925866):0.0015749432729986745,('tr|S5NQF3|S5NQF3_LACRE':0.002198601101277786,(('tr|C0YYB2|C0YYB2_LACRE':0.0,'tr|A5VLL8|A5VLL8_LACRD':0.0):0.001831416589935242,('tr|A0A0U5F6E0|A0A0U5F6E0_LACRE':0.0014642320785925866,('tr|R9WI91|R9WI91_LACRE':0.0,('tr|A0A0S4NLX2|A0A0S4NLX2_LACRE':0.0,'tr|F8KCS7|F8KCS7_LACRE':0.0):0.0):0.0014642320785925866):0.000367):0.000367):0.000841):0.000591):0.000451):0.012203425781544985):0.001650685367149407):0.011709629248162878):0.007414156495042179):0.005853058654848642):0.006192220970474338):0.023477192047997475):0.05376422529391223,(('tr|A0A0R1GF65|A0A0R1GF65_9LACO':0.07933091497167521,('tr|A0A0R1RHY6|A0A0R1RHY6_9LACO':0.07043829860218276,(('tr|A0A0R1WC95|A0A0R1WC95_9LACO':0.027398826433929768,'tr|A0A0R2A527|A0A0R2A527_9LACO':0.027398826433929768):0.011900663588676141,('tr|A0A0A1GX05|A0A0A1GX05_9LACO':0.016556052988757952,'tr|A0A0D0YY34|A0A0D0YY34_9LACO':0.016556052988757952):0.022743437033847957):0.03113880857957685):0.008892616369492456):0.038824582381393524,(('tr|X0PWP3|X0PWP3_9LACO':0.08185605365096893,'tr|A0A0R2D3R3|A0A0R2D3R3_9LACO':0.08185605365096893):0.02175867825095601,('tr|A0A0R2AMM6|A0A0R2AMM6_9LACO':0.09185756943503998,((('tr|A0A0A6NV04|A0A0A6NV04_9LACO':0.030542550375020516,'tr|A0A0R2CRX9|A0A0R2CRX9_9LACO':0.030542550375020516):0.024147039046726215,((('tr|A0A0R1YND4|A0A0R1YND4_9LACO':0.0014642320785925866,'tr|G9ZQ08|G9ZQ08_9LACO':0.0014642320785925866):0.02173500345281254,('tr|A0A0R1SFE2|A0A0R1SFE2_9LACO':0.019704701091417975,(('tr|X0P9V1|X0P9V1_9LACO':0.01103569922358949,'tr|A0A0R1VRS8|A0A0R1VRS8_9LACO':0.01103569922358949):0.006124438791873299,('tr|C0WU44|C0WU44_LACBU':0.0022246875804706745,('tr|C2D557|C2D557_LACBR':0.0014815871923200552,'tr|C0XMB6|C0XMB6_LACHI':0.0014815871923200552):0.000743):0.014935450434992226):0.0025445630759551863):0.0034945344399871514):0.00919017193377214,(('tr|A0A0R1N6J5|A0A0R1N6J5_9LACO':0.004458631151591064,('tr|H1LGI7|H1LGI7_9LACO':0.0,'tr|A0A0R1NTA2|A0A0R1NTA2_9LACO':0.0):0.004458631151591064):0.015808739263421856,('tr|A0A0R1LBZ1|A0A0R1LBZ1_9LACO':0.015987572502528136,(('tr|A0A0R1R4I4|A0A0R1R4I4_9LACO':0.0029677879686211828,('tr|A0A0R1RNZ2|A0A0R1RNZ2_9LACO':0.0,'tr|A0A0R1ZSJ2|A0A0R1ZSJ2_9LACO':0.0):0.0029677879686211828):0.007605707685148677,(('tr|S4NNS6|S4NNS6_9LACO':0.005954145834861979,'tr|A0A0R1YZ08|A0A0R1YZ08_9LACO':0.005954145834861979):0.003007541837794392,('tr|F4FVV2|F4FVV2_LACBN':0.0,('tr|A0A0R1JJF3|A0A0R1JJF3_LACBU':0.0,'tr|J9W1V0|J9W1V0_LACBU':0.0):0.0):0.008961687672656371):0.0016118079811134889):0.005414076848758276):0.004279797912484784):0.012122037050164236):0.022300181956569465):0.020761433519961514,(('tr|A0A0R1HRH1|A0A0R1HRH1_9LACO':0.05385381485774854,(('tr|A0A0R1ZQ53|A0A0R1ZQ53_9LACO':0.0304495181350678,'tr|A0A081BG09|A0A081BG09_9LACO':0.0304495181350678):0.016198951662303562,('tr|A0A0R2ETR9|A0A0R2ETR9_9LACO':0.024208944035983504,('tr|A0A0R1LQ35|A0A0R1LQ35_9LACO':0.018746328140105573,('tr|A0A0R1T4Z3|A0A0R1T4Z3_9LACO':0.010406755211452512,'tr|A0A0R2B4B6|A0A0R2B4B6_LACCL':0.010406755211452512):0.00833957292865306):0.005462615895877931):0.022439525761387857):0.007205345060377177):0.013567211670354351,((('tr|A0A0R1LLC1|A0A0R1LLC1_9LACO':0.004458631151591064,'tr|A0A0R1MHP0|A0A0R1MHP0_9LACO':0.004458631151591064):0.020601657645769822,('tr|A0A0R1K7M4|A0A0R1K7M4_9LACO':0.016556052988757952,('tr|A0A0R1QV24|A0A0R1QV24_9LACO':0.0,'tr|A0A0F3RXJ9|A0A0F3RXJ9_9LACO':0.0):0.016556052988757952):0.008504235808603045):0.004042570484203756,(('tr|A0A0R2DHI9|A0A0R2DHI9_9LACO':0.014010886186247351,('tr|A0A0R1L3D1|A0A0R1L3D1_9LACO':0.008206834419236197,('tr|A0A0R1UIG4|A0A0R1UIG4_9LACO':0.004458631151591064,'tr|A0A0R1GN73|A0A0R1GN73_9LACO':0.004458631151591064):0.003748203267645134):0.0058040517670111536):0.007728266679333795,('tr|A0A0R2LRU1|A0A0R2LRU1_9LACO':0.017668697321168936,('tr|A0A0D0GVR2|A0A0D0GVR2_LACBR':0.0067152529035597874,('tr|A0A0A7U6A9|A0A0A7U6A9_LACBR':0.0014815871923200552,('tr|A0A0C1PYK8|A0A0C1PYK8_LACBR':0.0,('tr|Q03RM0|Q03RM0_LACBA':0.0,('tr|U2NRL0|U2NRL0_LACBR':0.0,'tr|M5AZK9|M5AZK9_LACBR':0.0):0.0):0.0):0.0014815871923200552):0.005233665711239621):0.010953444417609148):0.004070455544412321):0.007363706415983384):0.03831816724653825):0.008029996413605245):0.01640654649333184):0.011757162466885074):0.014540765451143689):0.008190195920705023):0.03209045359191054):0.003283735319012604):0.004860805767496368):0.0038961544989292163):0.0195987315933126):0.019207276652941085):0.03313048341703706):0.0038882078438847723):0.005715414222540849):0.05650629958005027):0.016632999424273542):0.18271339989721236):0.10392338585160699,((('tr|A0A0R1NZW6|A0A0R1NZW6_9LACO':0.07626363389999313,('tr|A0A099YEN3|A0A099YEN3_9LACO':0.05016546568074465,'tr|A0A0D4CKB2|A0A0D4CKB2_9LACO':0.05016546568074465):0.026098168219248374):0.31699205952883225,('tr|A0A0R1RB77|A0A0R1RB77_9LACO':0.25668570616525654,('tr|A0A0R1ZQP8|A0A0R1ZQP8_9LACO':0.18004178558469242,(('tr|A0A0R1T241|A0A0R1T241_9LACO':0.0949060916738288,'tr|A0A0R1HUW5|A0A0R1HUW5_9LACO':0.0949060916738288):0.047882561058891104,('tr|A0A0A7TZX5|A0A0A7TZX5_LACBR':0.0,'tr|A0A0D0FEZ9|A0A0D0FEZ9_LACBR':0.0):0.1427886527327199):0.037253132851972515):0.07664392058056413):0.13656998726356884):0.0317126316325369,((('tr|A0A0A1GW91|A0A0A1GW91_9LACO':0.13582289068736786,('tr|A0A0R1ZUP1|A0A0R1ZUP1_9LACO':0.03795656436555184,'tr|A0A081BGG2|A0A081BGG2_9LACO':0.03795656436555184):0.09786632632181602):0.2427093577341039,(('tr|A0A0A1GXI1|A0A0A1GXI1_9LACO':0.07895596685737738,('tr|A0A0R1V441|A0A0R1V441_9LACO':0.04159627576494007,'tr|A0A0R2A409|A0A0R2A409_9LACO':0.04159627576494007):0.03735969109243742):0.2441682175096902,((('tr|H4GJ80|H4GJ80_9LACO':0.01111749578794452,'tr|A0A0R1VJM0|A0A0R1VJM0_9LACO':0.01111749578794452):0.2471496482986878,('tr|A0A0U5K1M8|A0A0U5K1M8_LACRE':0.02009485303780234,('tr|A0A098QXL6|A0A098QXL6_LACRE':0.01178715005890607,(('tr|A0A0U5F112|A0A0U5F112_LACRE':0.003559338530367051,'tr|F8DNT9|F8DNT9_LACRS':0.003559338530367051):0.0053926980934474456,('tr|C0YYJ6|C0YYJ6_LACRE':0.0,'tr|A5VLU6|A5VLU6_LACRD':0.0):0.008952036623814497):0.002835113435091574):0.00830770297889627):0.23817229104882998):0.04415187039008295,(('tr|A0A0R1UA54|A0A0R1UA54_9LACO':0.1666651112825317,('tr|A0A0R1PB35|A0A0R1PB35_9LACO':0.14354175532731384,'tr|C2ESV7|C2ESV7_9LACO':0.14354175532731384):0.02312335595521786):0.12701728264695245,(('tr|D0DRM9|D0DRM9_LACFE':0.014195030753942905,('tr|D8IHL0|D8IHL0_LACFC':0.0,('tr|B2GBV1|B2GBV1_LACF3':0.0,'tr|T0SKM4|T0SKM4_LACFE':0.0):0.0):0.014195030753942905):0.25973534748656335,(('tr|A0A0A1GVX4|A0A0A1GVX4_9LACO':0.21300200635684108,('tr|X0PKA2|X0PKA2_9LACO':0.1351181881144885,(('tr|A0A0R1JBV4|A0A0R1JBV4_LACBU':0.0,'tr|F4FW77|F4FW77_LACBN':0.0):0.07647183589163664,('tr|J9W2K2|J9W2K2_LACBU':0.05527898493740968,('tr|A0A0R1T4Y5|A0A0R1T4Y5_9LACO':0.0,'tr|A0A0R1Z6W8|A0A0R1Z6W8_9LACO':0.0):0.05527898493740968):0.02119285095422707):0.05864635222285186):0.07788381824235258):0.023171745209273786,('tr|A0A0R2FBY2|A0A0R2FBY2_9LACO':0.17423307875380867,(('tr|A0A0R1QYD2|A0A0R1QYD2_9LACO':0.006937225727304042,'tr|A0A0F3RTM8|A0A0F3RTM8_9LACO':0.006937225727304042):0.14726326106857046,(('tr|U2PIX0|U2PIX0_LACBR':0.004161738617111332,'tr|A0A0A7TZW6|A0A0A7TZW6_LACBR':0.004161738617111332):0.004895989995953864,('tr|Q03RX6|Q03RX6_LACBA':0.0,('tr|A0A125PHB6|A0A125PHB6_LACBR':0.0,'tr|M5AE62|M5AE62_LACBR':0.0):0.0):0.009057728613065086):0.14514275818280942):0.020032591957934165):0.0619406728123062):0.03775662667439139):0.019752015688977886):0.008736620547231011):0.020705169890352426):0.05540806405440418):0.02240895772623097,((('tr|A0A0H4QHD8|A0A0H4QHD8_9LACO':0.15259978344862413,('tr|A0A0R1XI14|A0A0R1XI14_9LACO':0.0867029062934509,('tr|A0A0R2CAW5|A0A0R2CAW5_9LACO':0.07804737896447633,'tr|A0A0R1QB31|A0A0R1QB31_9LACO':0.07804737896447633):0.008655527328974566):0.06589687715517323):0.11115473633964645,('tr|A0A0R1JVS6|A0A0R1JVS6_9LACO':0.25347706656458513,(('tr|A0A0R1T043|A0A0R1T043_9LACO':0.0698741557673882,'tr|A0A0R1YR01|A0A0R1YR01_9LACO':0.0698741557673882):0.12289380256061289,(('tr|V5T8Y8|V5T8Y8_9LACO':0.0,'tr|A0A0F4KXB1|A0A0F4KXB1_9LACO':0.0):0.15933050011405248,(('tr|A0A0R1T5F1|A0A0R1T5F1_9LACO':0.08343273201787471,'tr|A0A0R2BET7|A0A0R2BET7_LACCL':0.08343273201787471):0.05999868605702707,(('tr|X0P9B7|X0P9B7_9LACO':0.02101740955189768,('tr|C2D2Y3|C2D2Y3_LACBR':0.003995457123562307,'tr|C0WRN1|C0WRN1_LACBU':0.003995457123562307):0.017021952428335263):0.03361961019917803,('tr|A0A0R1KVT4|A0A0R1KVT4_9LACO':0.040319450512242505,(('tr|A0A0R1T7N1|A0A0R1T7N1_9LACO':0.010995250668349166,'tr|S4PQX6|S4PQX6_9LACO':0.010995250668349166):0.003797565480961551,('tr|J9W5W9|J9W5W9_LACBU':0.001328106093534509,('tr|A0A0R1JKJ8|A0A0R1JKJ8_LACBU':0.0,'tr|F4FTT0|F4FTT0_LACBN':0.0):0.001328106093534509):0.013464710055776319):0.025526634362931677):0.014317569238833094):0.08879439832382618):0.01589908203915069):0.03343745821394861):0.06070910823658404):0.010277453223685451):0.06030359444795508,('tr|A0A0R1H5E0|A0A0R1H5E0_LACAM':0.22676475859638778,((('tr|A0A0R1TF82|A0A0R1TF82_9LACO':0.06212597768082351,'tr|X0PAW4|X0PAW4_9LACO':0.06212597768082351):0.06818896249524753,('tr|A0A081BHK6|A0A081BHK6_9LACO':0.10956961987578417,'tr|A0A0R1VXS0|A0A0R1VXS0_9LACO':0.10956961987578417):0.02074532030028675):0.07988303409470687,(('tr|A0A0A1GSD6|A0A0A1GSD6_9LACO':0.024759972044152367,'tr|A0A0D0YWC7|A0A0D0YWC7_9LACO':0.024759972044152367):0.17042594200851924,('tr|A0A0R1PAT2|A0A0R1PAT2_9LACO':0.18292584956267943,((('tr|N2ABC1|N2ABC1_9LACO':0.1000528381888659,('tr|E4SI86|E4SI86_LACAR':0.03675162732476056,('tr|A0A0R1HES5|A0A0R1HES5_LACAM':0.02723975165263326,(('tr|F0TEG7|F0TEG7_LACAM':0.010563811528777278,'tr|R5ZD09|R5ZD09_9LACO':0.010563811528777278):0.015247252382253329,('tr|A0A0R1P1X1|A0A0R1P1X1_9LACO':0.0033635044692330585,('tr|A0A0R1WX84|A0A0R1WX84_9LACO':0.0013423685658128237,'tr|F6CE97|F6CE97_LACKZ':0.0013423685658128237):0.0020211359034201237):0.02244755944179755):0.0014286877416026522):0.009511875672127301):0.06330121086410534):0.04712456878665572,(((('tr|N1ZX33|N1ZX33_9LACO':0.03147207331545099,'tr|A0A0R1Y1M3|A0A0R1Y1M3_9LACO':0.03147207331545099):0.01742226451866613,('tr|D4YUB3|D4YUB3_9LACO':0.036190644948337014,'tr|C2EMM5|C2EMM5_9LACO':0.036190644948337014):0.012703692885780105):0.06415143696196302,('tr|A0A0R2LM42|A0A0R2LM42_9LACO':0.10459876073794339,('tr|A0A0F4LDK5|A0A0F4LDK5_9LACO':0.09663279170602723,('tr|A0A0F4KPJ3|A0A0F4KPJ3_9LACO':0.08004839117856655,(('tr|A0A0R1T509|A0A0R1T509_9LACO':0.0013423685658128237,'tr|V7HY20|V7HY20_9LACO':0.0013423685658128237):0.06304262676698691,('tr|A0A0R2AEM5|A0A0R2AEM5_9LACO':0.04651540336288118,(('tr|R6T9I4|R6T9I4_9LACO':0.001349615295208717,('tr|F7R1R2|F7R1R2_9LACO':0.0,'tr|E7FS53|E7FS53_9LACO':0.0):0.001349615295208717):0.0367792178252756,(('tr|F7QWT6|F7QWT6_9LACO':0.0,'tr|H7G175|H7G175_9LACO':0.0):0.0037684931681397638,('tr|E1JM09|E1JM09_9LACO':0.0013423685658128237,('tr|A0A089QI03|A0A089QI03_9LACO':0.0,('tr|C2EJ13|C2EJ13_9LACO':0.0,('tr|V6DLS8|V6DLS8_9LACO':0.0,'tr|Q1WRE8|Q1WRE8_LACS1':0.0):0.0):0.0):0.0013423685658128237):0.00242612460232694):0.034360339952344554):0.008386570242396862):0.017869591969918552):0.015663395845766814):0.016584400527460685):0.007965969031916154):0.008447014058136859):0.014677151942123046,(('tr|A0A0R2BVU4|A0A0R2BVU4_9LACO':0.07849598061421958,('tr|A0A0R1UUX6|A0A0R1UUX6_9LACO':0.07402273835427653,(('tr|J0L220|J0L220_9LACO':0.016407865810697753,('tr|A0A0A7RKQ3|A0A0A7RKQ3_9LACO':0.0,'tr|A0A0R2CLK3|A0A0R2CLK3_9LACO':0.0):0.016407865810697753):0.026343710873465764,(('tr|A0A0A7RGH5|A0A0A7RGH5_9LACO':0.0,'tr|A0A023CXW1|A0A023CXW1_9LACO':0.0):0.03340212861291181,('tr|A0A0R1VQT6|A0A0R1VQT6_9LACO':0.027668441757817464,'tr|A0A0R1QI37|A0A0R1QI37_9LACO':0.027668441757817464):0.005733686855094233):0.00934944807125171):0.03127116167011301):0.0044732422599430555):0.03563664836531555,((('tr|I8R3S7|I8R3S7_LACPE':0.0026885233043884016,'tr|T5JSS1|T5JSS1_LACPN':0.0026885233043884016):0.000900,('tr|G0M5R6|G0M5R6_LACPE':0.0013423685658128237,('tr|F6ISY5|F6ISY5_LACPE':0.0,'tr|A0A0R1FQX2|A0A0R1FQX2_LACPE':0.0):0.0013423685658128237):0.0022461296250350093):0.010998086639491311,('tr|A0A0G9GQD2|A0A0G9GQD2_LACPN':0.010756198466655098,('tr|A0A0N9JBX9|A0A0N9JBX9_LACPN':0.0038467279274720934,(('tr|A0A0M3QBU7|A0A0M3QBU7_LACPN':0.0026885233043884016,'tr|A0A109AGQ1|A0A109AGQ1_LACPN':0.0026885233043884016):0.000901,(('tr|A0A0M0CDY3|A0A0M0CDY3_LACPN':0.0013423685658128237,'tr|A0A0R1UKU9|A0A0R1UKU9_LACPN':0.0013423685658128237):0.0013474884754959282,(('tr|A0A098R750|A0A098R750_9LACO':0.0013423685658128237,('tr|U2W7Y4|U2W7Y4_LACPN':0.0,'tr|A0A0R1R9C8|A0A0R1R9C8_9LACO':0.0):0.0013423685658128237):0.000641,('tr|R9X6R3|R9X6R3_LACPN':0.0013423685658128237,('tr|A0A0P7I4M3|A0A0P7I4M3_LACPN':0.0,('tr|F9USH4|F9USH4_LACPL':0.0,('tr|D7VF45|D7VF45_LACPN':0.0,('tr|M4KL10|M4KL10_LACPN':0.0,('tr|A0A023MGE3|A0A023MGE3_LACPN':0.0,'tr|A0A0G9FGD1|A0A0G9FGD1_LACPN':0.0):0.0):0.0):0.0):0.0):0.0013423685658128237):0.000641):0.000706):0.000899):0.000258):0.006909470539182894):0.0038303863636841573):0.09954604414919599):0.013590297758667935):0.01945448023731855):0.015855703904855245,(('tr|A0A0R1GSW5|A0A0R1GSW5_9LACO':0.11293243316403856,('tr|A0A0R1KB73|A0A0R1KB73_9LACO':0.05378206402188368,(('tr|A0A0H4QF00|A0A0H4QF00_9LACO':0.042010309683111036,'tr|A0A0R1SG96|A0A0R1SG96_9LACO':0.042010309683111036):0.0027627553738258648,(('tr|A0A0R1HYL9|A0A0R1HYL9_9LACO':0.009478804383229233,('tr|A0A0R1PIX6|A0A0R1PIX6_9LACO':0.008111435099721787,'tr|A0A0R1KPW1|A0A0R1KPW1_9LACO':0.008111435099721787):0.001367369283507558):0.030086816755143686,('tr|A0A0R1JW30|A0A0R1JW30_9LACO':0.02700001476261804,('tr|A0A0R1WKU3|A0A0R1WKU3_9LACO':0.02335853761403739,('tr|A0A0R1LFV5|A0A0R1LFV5_9LACO':0.021117705280131904,('tr|A0A0R2N320|A0A0R2N320_9LACO':0.019146704468683384,(('tr|A0A0H4LHK3|A0A0H4LHK3_9LACO':0.0013423685658128237,'tr|A0A0P4V930|A0A0P4V930_9LACO':0.0013423685658128237):0.00950873015262188,('tr|A0A0R1QT26|A0A0R1QT26_9LACO':0.008111435099721787,'tr|A0A0R1IVU8|A0A0R1IVU8_9LACO':0.008111435099721787):0.0027396636187130285):0.00829560575024868):0.001971000811448409):0.0022408323339054848):0.003641477148580541):0.01256560637575499):0.005207443918563981):0.009008998964946668):0.05915036914215499):0.037296318380324656,(('tr|A0A0R1RX86|A0A0R1RX86_9LACO':0.05373222012133427,('tr|A0A0B2XPE0|A0A0B2XPE0_LACCU':0.03405173403762973,(('tr|A0A0R1L3S7|A0A0R1L3S7_LACCU':0.0,'tr|G6CDS2|G6CDS2_LACCU':0.0):0.01229353391174215,(('tr|R9GC60|R9GC60_LACSK':0.001345982176529259,'tr|A0A094YVX3|A0A094YVX3_LACSK':0.001345982176529259):0.004061840750960721,('tr|Q38Y86|Q38Y86_LACSS':0.002695770966672395,'tr|A0A0R1SQR3|A0A0R1SQR3_LACSK':0.002695770966672395):0.0027120519608176963):0.006885710984252169):0.021758200125887472):0.01968048608370454):0.08136491271133683,(('tr|A0A0R1VYR0|A0A0R1VYR0_9LACO':0.11080612159471825,(('tr|A0A0R2BTW1|A0A0R2BTW1_9LACO':0.08207134630925217,('tr|A0A0R1ZUP6|A0A0R1ZUP6_9LACO':0.026779078284530633,'tr|A0A081BHK7|A0A081BHK7_9LACO':0.026779078284530633):0.055292268024721425):0.014212070171533808,(('tr|A0A0R1XPB6|A0A0R1XPB6_9LACO':0.021944573077079754,'tr|A0A0R1XPA7|A0A0R1XPA7_9LACO':0.021944573077079754):0.062007480670736026,('tr|A0A0R2D6C9|A0A0R2D6C9_9LACO':0.07542808950844448,('tr|A0A0R2A1T0|A0A0R2A1T0_9LACO':0.06709322633429671,('tr|A0A0R1F3G3|A0A0R1F3G3_9LACO':0.04421620774322843,('tr|A0A0R1EWX3|A0A0R1EWX3_9LACO':0.021944573077079754,'tr|A0A0R1EYT0|A0A0R1EYT0_9LACO':0.021944573077079754):0.022271634666148676):0.022877018591068277):0.008334863174147777):0.008523964239371185):0.012331362732970197):0.014522705113932388):0.006305287224938616,((('tr|A0A0R1TUF1|A0A0R1TUF1_9LACO':0.02380810949561063,'tr|A0A0R2CGW4|A0A0R2CGW4_9LACO':0.02380810949561063):0.06588279616959047,(('tr|A0A0R2DPZ2|A0A0R2DPZ2_9LACO':0.03869658620678762,(('tr|A0A0R1UQV1|A0A0R1UQV1_9LACO':0.010816842070942023,'tr|A0A0R1GPX3|A0A0R1GPX3_9LACO':0.010816842070942023):0.01458120499863269,('tr|A0A0R1L4U1|A0A0R1L4U1_9LACO':0.016318605902587824,'tr|A0A0R2LR03|A0A0R2LR03_9LACO':0.016318605902587824):0.00907944116698689):0.013298539137212906):0.0421075993459733,((('tr|A0A0R1HP75|A0A0R1HP75_9LACO':0.058899246404093275,('tr|A0A0R1JY76|A0A0R1JY76_9LACO':0.02972777301525753,('tr|A0A0R1R2P1|A0A0R1R2P1_9LACO':0.0013423685658128237,'tr|A0A0F3RS40|A0A0F3RS40_9LACO':0.0013423685658128237):0.028385404449444596):0.029171473388835745):0.004535229145902431,(('tr|A0A0R2FIY3|A0A0R2FIY3_9LACO':0.04212837450017293,'tr|A0A0R2BFZ0|A0A0R2BFZ0_LACCL':0.04212837450017293):0.01396398376514818,('tr|A0A0R1R6Q3|A0A0R1R6Q3_9LACO':0.050135239130281506,('tr|A0A0R1LNT3|A0A0R1LNT3_9LACO':0.036190644948337014,'tr|A0A0R2FAC1|A0A0R2FAC1_9LACO':0.036190644948337014):0.013944594181944492):0.005957119135039601):0.0073421172846744875):0.010341737245845195,(('tr|A0A0R1MZ24|A0A0R1MZ24_9LACO':0.03764112599910341,('tr|U4TQE3|U4TQE3_9LACO':0.029014457266748783,'tr|A0A0R1XLU4|A0A0R1XLU4_9LACO':0.029014457266748783):0.008626668732354625):0.02392261911273874,('tr|S2TB02|S2TB02_LACPA':0.01863522709115173,(('tr|A0A0H0YLD6|A0A0H0YLD6_LACCA':0.0013423685658128237,'tr|A0A0R1EX69|A0A0R1EX69_LACZE':0.0013423685658128237):0.011637175816022416,('tr|A0A0M2FYJ9|A0A0M2FYJ9_LACRH':0.002710930753686225,('tr|C2JUQ8|C2JUQ8_LACRH':0.0,('tr|K8QNN2|K8QNN2_LACRH':0.0,('tr|A0A0J6UKX5|A0A0J6UKX5_LACRH':0.0,'tr|C7T7Q1|C7T7Q1_LACRG':0.0):0.0):0.0):0.002710930753686225):0.010268613628149015):0.005655682709316379):0.04292851802069042):0.01221246768399864):0.007027972756920131):0.008886720112440183):0.013703776020028369,((('tr|A0A0R2EHX6|A0A0R2EHX6_LACFE':0.005392277155492287,('tr|C0WYK1|C0WYK1_LACFE':0.0,'tr|R4RWZ5|R4RWZ5_LACFE':0.0):0.005392277155492287):0.07599386258676455,('tr|A0A0U5D037|A0A0U5D037_LACRE':0.05732049783428328,(('tr|A0A0R1XZV9|A0A0R1XZV9_9LACO':0.020543077142084254,'tr|A0A0R1P5G6|A0A0R1P5G6_9LACO':0.020543077142084254):0.0193079038304802,('tr|C2EU91|C2EU91_9LACO':0.02585143869766371,('tr|A0A0R1X6B2|A0A0R1X6B2_9LACO':0.015179730177644402,('tr|E3C5S6|E3C5S6_9LACO':0.004569689472380123,('tr|C8P517|C8P517_9LACO':0.0026885233043884016,'tr|A0A0R1WJH7|A0A0R1WJH7_9LACO':0.0026885233043884016):0.0018811661679917213):0.010610040705264279):0.010671708520019307):0.013999542274900634):0.017469516861718826):0.024065641907973667):0.010203214106899172,(('tr|A0A0R1RJ64|A0A0R1RJ64_9LACO':0.07344140197690374,('tr|A0A0A6NSM5|A0A0A6NSM5_9LACO':0.07036388584237174,(('tr|A0A0R1TFN5|A0A0R1TFN5_9LACO':0.015163730313067836,'tr|A0A0R2B7L1|A0A0R2B7L1_LACCL':0.015163730313067836):0.027018257668232515,('tr|A0A0R1LRZ9|A0A0R1LRZ9_9LACO':0.005392277155492287,'tr|A0A0R1MKD2|A0A0R1MKD2_9LACO':0.005392277155492287):0.036789710825808064):0.028181897861071392):0.003077516134531999):0.0061471905117435055,(('tr|A0A0R1KTZ0|A0A0R1KTZ0_9LACO':0.028863942884933214,(('tr|A0A0R1YZ49|A0A0R1YZ49_9LACO':0.0163631141186249,('tr|A0A0R1RIB5|A0A0R1RIB5_9LACO':0.0,'tr|A0A0R1ZBG1|A0A0R1ZBG1_9LACO':0.0):0.0163631141186249):0.004111436982385808,('tr|A0A0R1KTN8|A0A0R1KTN8_9LACO':0.012496477516864335,('tr|A0A0R1SPT3|A0A0R1SPT3_9LACO':0.004376933514431247,('tr|S4PNU1|S4PNU1_9LACO':0.0013423685658128237,('tr|F4FTM0|F4FTM0_LACBN':0.0,('tr|A0A0R1J7I3|A0A0R1J7I3_LACBU':0.0,'tr|J9W6U8|J9W6U8_LACBU':0.0):0.0):0.0013423685658128237):0.0030345649486184234):0.008119544002433088):0.007978073584146261):0.008389391783922617):0.01013102687862244,(('tr|R9X705|R9X705_LACPN':0.0013423685658128237,'tr|A0A0R1SAV3|A0A0R1SAV3_9LACO':0.0013423685658128237):0.03307498375714968,((('tr|X0PB35|X0PB35_9LACO':0.0,'tr|A0A0R1VKM1|A0A0R1VKM1_9LACO':0.0):0.016546041847899984,('tr|C0XL10|C0XL10_LACHI':0.0033635044692330585,('tr|C2D3V7|C2D3V7_LACBR':0.0013423685658128237,'tr|C0WSL5|C0WSL5_LACBU':0.0013423685658128237):0.0020211359034201237):0.013182537378666925):0.013946192941322821,('tr|A0A0R1N7Y0|A0A0R1N7Y0_9LACO':0.02083872824974964,(('tr|H1LD34|H1LD34_9LACO':0.0,'tr|A0A0R1NTQ0|A0A0R1NTQ0_9LACO':0.0):0.017704145304751284,('tr|A0A0R1YHK6|A0A0R1YHK6_9LACO':0.0,'tr|G9ZT00|G9ZT00_9LACO':0.0):0.017704145304751284):0.003134582944998354):0.009653506539473167):0.003925117533739808):0.004577617440593151):0.040593622725091594):0.01200076136050865):0.011805327836073465):0.013716727134427398):0.017985724013014237):0.015131618711692107):0.012804359336013649):0.019892738682302458):0.012260064489992173):0.015012060218106194):0.016566784325609984):0.09729335563983788):0.07688309191147696):0.02402711891365955):0.18682471587261962):0.03894552399874851):0.03088362922032284):0.016330441784343952):0.014410548816597535):0.010551706280908846):0.016829484745000345,((('tr|A0A0R1MGN2|A0A0R1MGN2_9LACO':0.164611655864088,('tr|J1F3A3|J1F3A3_9LACO':0.030730331378297726,'tr|A0A0R2FFA4|A0A0R2FFA4_9LACO':0.030730331378297726):0.13388132448579027):0.3169761004129644,(('tr|U4TY38|U4TY38_9LACO':0.4424481414463754,('tr|X0PEN4|X0PEN4_9LACO':0.4172180922437515,(('tr|A0A0R1W7K2|A0A0R1W7K2_9LACO':0.21035202771096606,'tr|A0A0R2BJ20|A0A0R2BJ20_9LACO':0.21035202771096606):0.19815830915614768,(('tr|R9G9E1|R9G9E1_LACSK':0.007613270480210099,'tr|Q38VW5|Q38VW5_LACSS':0.007613270480210099):0.3496048105203434,('tr|A0A0R1H384|A0A0R1H384_9LACO':0.30564506327310925,('tr|A0A0R2CMW3|A0A0R2CMW3_9LACO':0.2034598567540199,('tr|A0A0R1JPB9|A0A0R1JPB9_9LACO':0.006461557166861032,('tr|A0A0R1FEA2|A0A0R1FEA2_9LACO':0.0,'tr|J3ERH1|J3ERH1_9LACO':0.0):0.006461557166861032):0.19699829958715898):0.10218520651908936):0.05157301772744427):0.05129225586656022):0.00870775537663776):0.025230049202623894):0.018628508352440676,('tr|A0A0R2F843|A0A0R2F843_WEICO':0.42701827461153996,(('tr|A0A0R2MWM0|A0A0R2MWM0_9LACO':0.383350870577572,('tr|A0A0R2AZC9|A0A0R2AZC9_9LACO':0.31142527391239794,('tr|A0A0R1V1I4|A0A0R1V1I4_9LACO':0.3013111860792915,('tr|A0A0R2L8M5|A0A0R2L8M5_9LACO':0.15544514137251308,('tr|A0A0R1XMZ4|A0A0R1XMZ4_9LACO':0.001468532627137753,'tr|A0A0R2KJ46|A0A0R2KJ46_9LACO':0.001468532627137753):0.15397660874537533):0.14586604470677844):0.010114087833106411):0.07192559666517406):0.008880905046757981,(('tr|A0A0R1ETP0|A0A0R1ETP0_LACZE':0.099700499215162,('tr|K8QLC5|K8QLC5_LACRH':0.00832297565853135,'tr|F3MY95|F3MY95_LACRH':0.00832297565853135):0.09137752355663076):0.03814713846573159,('tr|K6S6X4|K6S6X4_LACCA':0.009502448404543617,(('tr|C5FA59|C5FA59_LACPA':0.0,'tr|S4ZK06|S4ZK06_LACCA':0.0):0.006311891348904974,(('tr|K6S8R0|K6S8R0_LACCA':0.0015699774922357523,'tr|K6QX16|K6QX16_LACCA':0.0015699774922357523):0.002049792936189232,('tr|A0A0E2BUI1|A0A0E2BUI1_LACCA':0.002751346701357238,('tr|A0A0C9QDN9|A0A0C9QDN9_LACPA':0.0015699774922357523,('tr|K6RG37|K6RG37_LACCA':0.0,('tr|A0A0K1MRK0|A0A0K1MRK0_LACPA':0.0,'tr|K6Q516|K6Q516_LACCA':0.0):0.0):0.0015699774922357523):0.0011813692091214856):0.000868):0.00269212092047999):0.003190557055638643):0.12834518927634997):0.2543841379434364):0.03478649898720998):0.03405837518727611):0.02051110647823634):0.2559316635021829,(((('tr|A0A0R1EXI5|A0A0R1EXI5_9LACO':0.0205149767600179,'tr|A0A0R1KW50|A0A0R1KW50_9LACO':0.0205149767600179):0.38306526049866796,(('tr|A0A0M2G1F7|A0A0M2G1F7_LACRH':0.15680191431953827,'tr|A0A0H0YJ86|A0A0H0YJ86_LACCA':0.15680191431953827):0.09526565703935197,(('tr|A0A0M0CFI9|A0A0M0CFI9_LACPN':0.004770598556028571,('tr|A0A0M4RQM8|A0A0M4RQM8_LACPN':0.0,'tr|F9UP26|F9UP26_LACPL':0.0):0.004770598556028571):0.0013376348510305558,('tr|A0A109AJJ9|A0A109AJJ9_LACPN':0.004238763992970407,('tr|R9X297|R9X297_LACPN':0.0023800009918422127,('tr|A0A0N9IYR6|A0A0N9IYR6_LACPN':0.0015849071168304585,'tr|A0A0G9FHC1|A0A0G9FHC1_LACPN':0.0015849071168304585):0.000795):0.0018587630011281941):0.0018694694140888313):0.245959337951831):0.15151266589979562):0.3106692143351185,((('tr|A0A0D6A359|A0A0D6A359_9LACO':0.33822335066912346,('tr|A0A0R1X0Y5|A0A0R1X0Y5_9LACO':0.029794854232060963,('tr|A0A0B2XKW5|A0A0B2XKW5_LACCU':0.0020451920660886636,('tr|A0A0R1L3E2|A0A0R1L3E2_LACCU':0.0,'tr|G6CDS6|G6CDS6_LACCU':0.0):0.0020451920660886636):0.0277496621659723):0.3084284964370625):0.08090847610346469,('tr|K8Q934|K8Q934_LACRH':0.31610095819551387,(('tr|A0A125U8S7|A0A125U8S7_LACCD':0.0,'tr|K6RDZ1|K6RDZ1_LACCA':0.0):0.015397229695060188,('tr|A0A0E2BRI3|A0A0E2BRI3_LACCA':0.0,('tr|A0A0K1MU47|A0A0K1MU47_LACPA':0.0,'tr|K6R3B6|K6R3B6_LACCA':0.0):0.0):0.015397229695060188):0.3007037285004537):0.10303086857707427):0.27922915750684213,(('tr|Q3MN68|Q3MN68_LACPA':0.0045122811391291595,'tr|A0A0R1V376|A0A0R1V376_9LACO':0.0045122811391291595):0.6920396761598028,((((('tr|Q38VT5|Q38VT5_LACSS':0.005661136916761289,('tr|R9G9H0|R9G9H0_LACSK':0.004847687105242859,'tr|A0A094YY40|A0A094YY40_LACSK':0.004847687105242859):0.000813):0.12563139483029306,('tr|A0A0R1WTQ8|A0A0R1WTQ8_9LACO':0.08609721032973872,('tr|G6CCK1|G6CCK1_LACCU':0.0,('tr|A0A0B2XMI6|A0A0B2XMI6_LACCU':0.0,'tr|A0A0R1LKJ8|A0A0R1LKJ8_LACCU':0.0):0.0):0.08609721032973872):0.04519532141731564):0.32918118464979096,('tr|K6RWR0|K6RWR0_LACCA':0.004913478263071314,(('tr|K6RL08|K6RL08_LACCA':0.0031157380683513036,'tr|A0A0E2BQF4|A0A0E2BQF4_LACCA':0.0031157380683513036):0.0012623514718872464,('tr|K6S7J7|K6S7J7_LACCA':0.003135275532837767,('tr|A0A125U8D0|A0A125U8D0_LACCD':0.0031157380683513036,('tr|S4ZNG7|S4ZNG7_LACCA':0.0,('tr|K6QQN4|K6QQN4_LACCA':0.0,'tr|K6PIR9|K6PIR9_LACCA':0.0):0.0):0.0031157380683513036):0.000020):0.0012428140074007832):0.000535):0.455560238133774):0.1378808227335624,('tr|A0A0R2ETE1|A0A0R2ETE1_9LACO':0.47537216375054847,(('tr|W6TDH7|W6TDH7_9LACO':0.20879325208340516,(('tr|I9AQL5|I9AQL5_LACPE':0.00829535813544191,'tr|T5JYJ3|T5JYJ3_LACPN':0.00829535813544191):0.11738674878135502,('tr|A0A0G9GRC8|A0A0G9GRC8_LACPN':0.10514119569977043,('tr|A0A098R7F1|A0A098R7F1_9LACO':0.047443380803799395,('tr|A0A0G9GL00|A0A0G9GL00_LACPN':0.030168589249497835,('tr|A0A0M0CCW1|A0A0M0CCW1_LACPN':0.022916565717470805,('tr|A0A0M3UR60|A0A0M3UR60_LACPN':0.00829829237539026,('tr|R9WY57|R9WY57_LACPN':0.003300861946950784,('tr|A0A0N7F9S3|A0A0N7F9S3_LACPN':0.003300861946950784,('tr|A0A0G9FDK2|A0A0G9FDK2_LACPN':0.0,'tr|F9UT01|F9UT01_LACPL':0.0):0.003300861946950784):0.0):0.0049974304284394755):0.014618273342080546):0.00725202353202703):0.01727479155430156):0.057697814895971145):0.020540911217026392):0.08311114516660834):0.24104333544009932,(('tr|U4TLG4|U4TLG4_9LACO':0.35606037728860107,('tr|K8QH64|K8QH64_LACRH':0.09870226491265277,('tr|A0A0E2BTL6|A0A0E2BTL6_LACCA':0.011098427465387362,('tr|K6QU47|K6QU47_LACCA':0.010394875045895868,('tr|K6QP20|K6QP20_LACCA':0.006083667091340228,(('tr|K6SKN2|K6SKN2_LACCA':0.0016585074342087003,'tr|S4ZJA5|S4ZJA5_LACCA':0.0016585074342087003):0.0028491385107011213,('tr|K6RSJ1|K6RSJ1_LACCA':0.003534179730412035,('tr|A0A0K1MRE3|A0A0K1MRE3_LACPA':0.0016585074342087003,'tr|K6RGX4|K6RGX4_LACCA':0.0016585074342087003):0.0018756722962034456):0.000973):0.0015760211464305174):0.00431120795455564):0.000704):0.08760383744726541):0.2573581123759483):0.05892059722172199,(('tr|X0PID6|X0PID6_9LACO':0.23342075941615548,('tr|A0A0R1KVU9|A0A0R1KVU9_9LACO':0.05936554207830136,('tr|S4NTQ3|S4NTQ3_9LACO':0.04322747813066963,('tr|A0A0R1SUH6|A0A0R1SUH6_9LACO':0.0319933791646706,('tr|A0A0R1JIX7|A0A0R1JIX7_LACBU':0.0,'tr|F4FVE1|F4FVE1_LACBN':0.0):0.0319933791646706):0.011234098965999029):0.01613806394763162):0.17405521733785412):0.11562416122316554,('tr|X0PA92|X0PA92_9LACO':0.15371111329360643,(('tr|A0A0R1SVE3|A0A0R1SVE3_9LACO':0.0,'tr|A0A0R1ZGK8|A0A0R1ZGK8_9LACO':0.0):0.10840719497167817,('tr|A0A0R1NKF4|A0A0R1NKF4_9LACO':0.09991241527050843,('tr|A0A0R1Z8C3|A0A0R1Z8C3_9LACO':0.08977027101994695,('tr|A0A0R1L427|A0A0R1L427_9LACO':0.0638580406007595,('tr|A0A0R1SRX6|A0A0R1SRX6_9LACO':0.027069109506338784,('tr|A0A0R1JMD7|A0A0R1JMD7_LACBU':0.003300861946950784,'tr|F4FWG8|F4FWG8_LACBN':0.003300861946950784):0.023768247559388):0.03678893109442072):0.025912230419187554):0.010142144250561369):0.008494779701169852):0.04530391832192815):0.1953338073457147):0.06593605387100193):0.03485561301318141):0.025535576227044):0.12298237537985923):0.08169948642779634,(('tr|A0A0R2A0H8|A0A0R2A0H8_9LACO':0.29203558497824056,('tr|X0QBU6|X0QBU6_9LACO':0.23459844573491195,('tr|A0A0R1YV87|A0A0R1YV87_9LACO':0.1253715360678812,('tr|A0A0R1KYI2|A0A0R1KYI2_9LACO':0.10623993157668254,('tr|S4NKN7|S4NKN7_9LACO':0.054642345358990485,('tr|A0A0R1SRL6|A0A0R1SRL6_9LACO':0.03505247533656075,('tr|A0A0R1JAJ7|A0A0R1JAJ7_LACBU':0.0,'tr|F4FSK1|F4FSK1_LACBN':0.0):0.03505247533656075):0.019589870022429734):0.05159758621769217):0.01913160449119866):0.10922690966703075):0.057437139243328605):0.3798341757294105,(((('tr|A0A0M9D708|A0A0M9D708_9LACO':0.07241328498137756,'tr|A0A0P7IXL5|A0A0P7IXL5_9LACO':0.07241328498137756):0.5200453402177274,(('tr|A0A0R2MVT8|A0A0R2MVT8_9LACO':0.3342609635706415,(('tr|W6TBX2|W6TBX2_9LACO':0.0,'tr|A0A0R2NIH6|A0A0R2NIH6_9LACO':0.0):0.24196163296957685,('tr|A0A0R1LH46|A0A0R1LH46_9LACO':0.17791130452485548,'tr|A0A0R2LW64|A0A0R2LW64_9LACO':0.17791130452485548):0.06405032844472136):0.09229933060106466):0.10013731131644166,((('tr|A0A0R1KDY1|A0A0R1KDY1_9LACO':0.25030756882165206,'tr|A0A0R1IZ82|A0A0R1IZ82_9LACO':0.25030756882165206):0.0035801602804965693,('tr|A0A0R1LD00|A0A0R1LD00_9LACO':0.0759612448739222,('tr|A0A0H4LGM5|A0A0H4LGM5_9LACO':0.06349338372984203,'tr|A0A0R1IUZ8|A0A0R1IUZ8_9LACO':0.06349338372984203):0.012467861144080272):0.17792648422822643):0.13289928852106314,(('tr|A0A0R2LGT2|A0A0R2LGT2_9LACO':0.33484976064576055,(('tr|I9L4A0|I9L4A0_LACPE':0.007803384292998428,'tr|T5JDI0|T5JDI0_LACPN':0.007803384292998428):0.0881599368179804,('tr|A0A098RA58|A0A098RA58_9LACO':0.02561598699330314,(('tr|R9WZN2|R9WZN2_LACPN':0.003086884198992834,('tr|A0A0R2GFS8|A0A0R2GFS8_LACPN':0.0,'tr|A0A0P7HEQ0|A0A0P7HEQ0_LACPN':0.0):0.003086884198992834):0.005439128212785582,(('tr|A0A0N9J857|A0A0N9J857_LACPN':0.003086884198992834,'tr|A0A109F7F3|A0A109F7F3_LACBR':0.003086884198992834):0.002732546105539635,('tr|A0A0M0CD07|A0A0M0CD07_LACPN':0.0036139518012724414,('tr|F9UST5|F9UST5_LACPL':0.002318922841010651,('tr|A0A0M3URB1|A0A0M3URB1_LACPN':0.0,'tr|S2RGN5|S2RGN5_LACPA':0.0):0.002318922841010651):0.0012950289602617904):0.0022054785032600277):0.0027065821072459473):0.017089974581524836):0.07034733411767569):0.2388864395347816):0.003518234587404301,((('tr|A0A0U5JRK8|A0A0U5JRK8_LACRE':0.20611660386408182,('tr|A0A0R1X5R3|A0A0R1X5R3_9LACO':0.11164415822390183,'tr|A0A0R1Y6B4|A0A0R1Y6B4_9LACO':0.11164415822390183):0.09447244564017998):0.09184601649542301,('tr|A0A0R2F1Z4|A0A0R2F1Z4_9LACO':0.2534623092306051,('tr|A0A0R1FBB9|A0A0R1FBB9_9LACO':0.0,'tr|A0A0R1KPJ9|A0A0R1KPJ9_9LACO':0.0):0.2534623092306051):0.04450031112889963):0.027585214076483955,((('tr|A0A0U5JTM8|A0A0U5JTM8_LACRE':0.003300861946950784,'tr|A0A0U5JWX5|A0A0U5JWX5_LACRE':0.003300861946950784):0.011751273590113742,('tr|A0A098QYI9|A0A098QYI9_LACRE':0.0066541001771499575,'tr|A0A081NNL7|A0A081NNL7_LACRE':0.0066541001771499575):0.008398035359914569):0.006761656138812966,('tr|A5VM35|A5VM35_LACRD':0.015847390934919825,('tr|B3XL91|B3XL91_LACRE':0.012877957709923726,('tr|A0A081KW13|A0A081KW13_LACRE':0.004425742988247272,'tr|A0A073JP85|A0A073JP85_LACRE':0.004425742988247272):0.008452214721676454):0.0029694332249959876):0.005966400740957667):0.3037340427601112):0.012820160797176072):0.04841902239004692):0.04761125726387139):0.1580603503120218):0.004787455383234773,(('tr|A0A0R2BCL0|A0A0R2BCL0_LACCL':0.5728442525358856,('tr|A0A0R2DAV3|A0A0R2DAV3_9LACO':0.24907692406827486,('tr|A0A0R1KLS1|A0A0R1KLS1_9LACO':0.003509374100237106,('tr|A0A0R1F591|A0A0R1F591_9LACO':0.0,'tr|J3JBU8|J3JBU8_9LACO':0.0):0.003509374100237106):0.24556754996803765):0.3237673284676107):0.005866706330247773,(('tr|X0QEZ2|X0QEZ2_9LACO':0.47876037731501847,('tr|A0A0R1KAS1|A0A0R1KAS1_9LACO':0.15935893699420833,'tr|A0A0R1J5K7|A0A0R1J5K7_9LACO':0.15935893699420833):0.31940144032081014):0.08730895744576334,((('tr|B3XML6|B3XML6_LACRE':0.24545201221245783,('tr|E4SUN4|E4SUN4_LACDN':0.16171666041547383,'tr|F4ADY5|F4ADY5_LACJH':0.16171666041547383):0.08373535179698399):0.16542278579478958,(('tr|M5AXE3|M5AXE3_LACBR':0.2913881641801387,('tr|Q38X13|Q38X13_LACSS':0.1643581657699047,('tr|A0A0R1LC45|A0A0R1LC45_LACCU':0.0071199828643567775,('tr|A0A0B2XLH2|A0A0B2XLH2_LACCU':0.002985508739898779,'tr|G6CEZ3|G6CEZ3_LACCU':0.002985508739898779):0.00413447412445811):0.15723818290554792):0.127029998410234):0.006571639405702712,(('tr|A0A0R2BAJ1|A0A0R2BAJ1_LACCL':0.24148913623378343,(('tr|A0A0R1UVM0|A0A0R1UVM0_9LACO':0.15965135428154575,'tr|A0A0R1LW59|A0A0R1LW59_9LACO':0.15965135428154575):0.07026476856004826,('tr|A0A0R2LMN0|A0A0R2LMN0_9LACO':0.19217772102342634,('tr|A0A0R1SU10|A0A0R1SU10_9LACO':0.15815692478620746,('tr|A0A0R1XUR3|A0A0R1XUR3_9LACO':0.13437704046050414,'tr|A0A0R1SH81|A0A0R1SH81_9LACO':0.13437704046050414):0.023779884325703327):0.034020796237218875):0.03773840181816768):0.011573013392189413):0.02937619968770222,('tr|A0A0R1QYK8|A0A0R1QYK8_9LACO':0.24800684724610655,(('tr|A0A0R2LUE1|A0A0R2LUE1_9LACO':0.1811617978443859,'tr|A0A0R2DNM4|A0A0R2DNM4_9LACO':0.1811617978443859):0.02910293505113226,(('tr|A0A0R1K4R7|A0A0R1K4R7_9LACO':0.1505666828499942,'tr|A0A0R1WGZ4|A0A0R1WGZ4_9LACO':0.1505666828499942):0.034947228553916965,('tr|A0A0R1L4B2|A0A0R1L4B2_9LACO':0.15262955443079673,'tr|A0A0R1GNA4|A0A0R1GNA4_9LACO':0.15262955443079673):0.032884356973114426):0.02475082149160701):0.037742114350588385):0.022858488675379096):0.027094467664355637):0.11291499442140612):0.12238878853077056,('tr|I8R833|I8R833_LACPE':0.5275342170173294,('tr|A0A0R1VL66|A0A0R1VL66_9LACO':0.5169698950488328,(((('tr|A0A0D0FBS4|A0A0D0FBS4_LACBR':0.0048011378805091764,'tr|A0A0C1M9L2|A0A0C1M9L2_LACBR':0.0048011378805091764):0.135887112578434,(('tr|U2XRK3|U2XRK3_LACPN':0.0,'tr|A0A0R1QZ15|A0A0R1QZ15_9LACO':0.0):0.06744791506882652,('tr|A0A0P7J234|A0A0P7J234_LACPN':0.003195386251135357,'tr|A0A0R1UYR0|A0A0R1UYR0_LACPN':0.003195386251135357):0.06425252881769128):0.07324033539011654):0.29347367242820765,('tr|X0PKK0|X0PKK0_9LACO':0.42582578773096424,(('tr|A0A0R1V557|A0A0R1V557_9LACO':0.32180718509398876,('tr|I9L0P8|I9L0P8_LACPE':0.05255486597895909,('tr|A0A0N8I3V6|A0A0N8I3V6_LACPN':0.01073616827719337,('tr|R9X3K4|R9X3K4_LACPN':0.0048011378805091764,('tr|A0A0M4D367|A0A0M4D367_LACPN':0.0,'tr|F9UPR0|F9UPR0_LACPL':0.0):0.0048011378805091764):0.005935030396684193):0.04181869770176572):0.26925231911502956):0.04561996266500168,('tr|A0A0R1XAU0|A0A0R1XAU0_9LACO':0.09778801311929775,(('tr|R9G8G9|R9G8G9_LACSK':0.001579899125507045,'tr|Q38UJ6|Q38UJ6_LACSS':0.001579899125507045):0.06518518402253426,('tr|G6CE37|G6CE37_LACCU':0.00475813290136029,('tr|A0A0B2XJ32|A0A0B2XJ32_LACCU':0.0031650455101560615,'tr|A0A0R1LN51|A0A0R1LN51_LACCU':0.0031650455101560615):0.0015930873912043397):0.062006950246681014):0.03102292997125644):0.2696391346396927):0.05839863997197381):0.008336135156186475):0.03976660511834379,((('tr|W9EF68|W9EF68_9LACO':0.0,'tr|A0A0R2CFS7|A0A0R2CFS7_9LACO':0.0):0.40101815127148743,(('tr|A0A0R2GP73|A0A0R2GP73_9LACO':0.22060549957093822,'tr|A0A0C1PP06|A0A0C1PP06_9LACO':0.22060549957093822):0.08480794075517517,('tr|A0A0R2CKR5|A0A0R2CKR5_9LACO':0.23136497966253455,('tr|A0A0R2EAA1|A0A0R2EAA1_9LACO':0.00683967520658757,('tr|A0A0C1PRI9|A0A0C1PRI9_9LACO':0.005029346858818062,('tr|A0A0R2GM16|A0A0R2GM16_9LACO':0.0014815871923200552,'tr|A0A0R1IMW8|A0A0R1IMW8_9LACO':0.0014815871923200552):0.003547759666498007):0.0018103283477695076):0.22452530445594698):0.07404846066357895):0.09560471094537393):0.032772944527896586,(('tr|V6DQ91|V6DQ91_9LACO':0.026061063971179244,'tr|F5VBI6|F5VBI6_9LACO':0.026061063971179244):0.3944004703364721,(('tr|A0A0R2EUU5|A0A0R2EUU5_9LACO':0.31069430566039447,'tr|A0A0R1QKG7|A0A0R1QKG7_9LACO':0.31069430566039447):0.10129376263593126,(('tr|A0A0R1RA17|A0A0R1RA17_9LACO':0.3572417355173132,'tr|A0A0R2NB66|A0A0R2NB66_9LACO':0.3572417355173132):0.03501391130548659,((('tr|K6PH26|K6PH26_LACCA':0.06404232602526827,'tr|K6Q7R3|K6Q7R3_LACCA':0.06404232602526827):0.09654661474014592,('tr|S4ZQQ5|S4ZQQ5_LACCA':0.009998296578624055,('tr|K6P9A7|K6P9A7_LACCA':0.008003236310260453,('tr|K6RBZ8|K6RBZ8_LACCA':0.0014514802450603659,'tr|A0A0E2BM29|A0A0E2BM29_LACCA':0.0014514802450603659):0.006551756065200087):0.001995060268363602):0.15059064418679013):0.1401984489894028,(('tr|M5AGS0|M5AGS0_LACBR':0.005110346444656688,('tr|A0A0D0GZN8|A0A0D0GZN8_LACBR':0.002865729133744166,'tr|A0A0C1Q5V4|A0A0C1Q5V4_LACBR':0.002865729133744166):0.0022446173109124112):0.2799580382239095,(('tr|U4TLG0|U4TLG0_9LACO':0.2531401850421974,('tr|A0A0D1A3Y7|A0A0D1A3Y7_9LACO':0.18479988551700666,'tr|J2ZQM6|J2ZQM6_9LACO':0.18479988551700666):0.06834029952519072):0.023378459960027964,('tr|A0A0D0H464|A0A0D0H464_LACBR':0.2429239131713521,('tr|I8R8W0|I8R8W0_LACPE':0.15935561714457047,(('tr|A0A0M3QAG9|A0A0M3QAG9_LACPN':0.006025905011201815,'tr|R9WZK9|R9WZK9_LACPN':0.006025905011201815):0.004569888388435528,('tr|F9USR5|F9USR5_LACPL':0.0030034424058325015,'tr|A0A0P7I5Q0|A0A0P7I5Q0_LACPN':0.0030034424058325015):0.007592350993804842):0.14875982374493302):0.08356829602678162):0.03359473183087336):0.008549739666340761):0.015719005086250792):0.09146825706798278):0.01973242147352594):0.008473466011325703):0.013329561491732589):0.04013743220611049):0.04304136704333833):0.010564321968496548):0.0057293695206885875):0.03280574822276383):0.012641624105351523):0.018535121716206415):0.0348339234604681,('tr|A0A0R1RFS0|A0A0R1RFS0_9LACO':0.5296365754635723,((('tr|A0A0R2CEH4|A0A0R2CEH4_9LACO':0.3749305718933845,(('tr|A0A0R1LRV5|A0A0R1LRV5_9LACO':0.2175229787029891,'tr|A0A0R1N5G2|A0A0R1N5G2_9LACO':0.2175229787029891):0.08113228001586692,('tr|A0A0R1W0A7|A0A0R1W0A7_9LACO':0.22268076452874186,('tr|A0A0R1T3D6|A0A0R1T3D6_9LACO':0.09292346042394939,'tr|A0A0R2BBM3|A0A0R2BBM3_LACCL':0.09292346042394939):0.12975730410479247):0.07597449419011415):0.07627531317452851):0.09197079539073227,('tr|A0A0R1XF02|A0A0R1XF02_9LACO':0.4265983344039733,(('tr|A0A0R2CRY4|A0A0R2CRY4_9LACO':0.39323665602255425,(('tr|R9G7U8|R9G7U8_LACSK':0.025114147734007997,'tr|Q38UJ3|Q38UJ3_LACSS':0.025114147734007997):0.21256015015301588,('tr|A0A0R1RZ03|A0A0R1RZ03_9LACO':0.22185921703062894,('tr|A0A0R1X2P5|A0A0R1X2P5_9LACO':0.11989225792365121,('tr|G6CE34|G6CE34_LACCU':0.010827769339721627,('tr|A0A0B2XLR4|A0A0B2XLR4_LACCU':0.00306794336159788,'tr|A0A0R1LKJ3|A0A0R1LKJ3_LACCU':0.00306794336159788):0.007759825978123636):0.10906448858392959):0.10196695910697773):0.015815080856394936):0.15556235813553038):0.016169332918073653,(('tr|A0A0R1N9K8|A0A0R1N9K8_9LACO':0.12800367982431005,'tr|A0A0R1XQX0|A0A0R1XQX0_9LACO':0.12800367982431005):0.264592141751556,(('tr|A0A0R2EQS5|A0A0R2EQS5_9LACO':0.30344937419402096,'tr|A0A0R1QQ18|A0A0R1QQ18_9LACO':0.30344937419402096):0.016200655236574435,(('tr|A0A0R1ZMF5|A0A0R1ZMF5_9LACO':0.2779814175521945,('tr|A0A0R1U2T7|A0A0R1U2T7_9LACO':0.12351113853279205,'tr|A0A0R2C4H7|A0A0R2C4H7_9LACO':0.12351113853279205):0.15447027901940247):0.031240279944135585,('tr|A0A0R2B6M3|A0A0R2B6M3_9LACO':0.30039294987531195,('tr|A0A0R1JI48|A0A0R1JI48_9LACO':0.2952129311047458,(('tr|A0A0R1ETE0|A0A0R1ETE0_LACZE':0.07637574376210665,('tr|K8QLE3|K8QLE3_LACRH':0.012089516820234958,('tr|F3MYB5|F3MYB5_LACRH':0.010314743305118945,'tr|C2K1F9|C2K1F9_LACRH':0.010314743305118945):0.0017747735151160127):0.06428622694187158):0.07110504431610187,(('tr|K6PVE5|K6PVE5_LACCA':0.029185713236945854,('tr|S2PM01|S2PM01_LACPA':0.000789,('tr|S2Q1G9|S2Q1G9_LACPA':0.0,('tr|C2FDP9|C2FDP9_LACPA':0.0,('tr|K6RLA8|K6RLA8_LACCA':0.0,'tr|S2QCW0|S2QCW0_LACPA':0.0):0.0):0.0):0.000789):0.028396948345305817):0.047338685545684545,('tr|K6QMD6|K6QMD6_LACCA':0.00895262458767243,(('tr|A0A0C9QUU4|A0A0C9QUU4_LACPA':0.0,('tr|S2P8V8|S2P8V8_LACPA':0.0,('tr|S2PMA0|S2PMA0_LACPA':0.0,('tr|S2T396|S2T396_LACPA':0.0,('tr|S2SWG1|S2SWG1_LACPA':0.0,('tr|K6QL40|K6QL40_LACCA':0.0,('tr|A0A0K1MRN2|A0A0K1MRN2_LACPA':0.0,'tr|K6RG20|K6RG20_LACCA':0.0):0.0):0.0):0.0):0.0):0.0):0.0):0.0073190697773448665,('tr|K6S6C8|K6S6C8_LACCA':0.0065313132633597615,(('tr|C5FA45|C5FA45_LACPA':0.0,'tr|S4ZKD4|S4ZKD4_LACCA':0.0):0.005536999210243754,('tr|A0A0E2BUJ4|A0A0E2BUJ4_LACCA':0.0040675221204476975,('tr|K0N329|K0N329_LACCA':0.0014743782784988335,('tr|S2SMN4|S2SMN4_LACPA':0.000736,('tr|S2TSV1|S2TSV1_LACPA':0.0,'tr|S2QC81|S2QC81_LACPA':0.0):0.000736):0.000738):0.002593143841948864):0.0014694770897960563):0.000994):0.000788):0.0016335548103275643):0.06757177419495797):0.07095638929557813):0.14773214302653737):0.005180018770566175):0.008828747621018151):0.01042833193426529):0.07294579214527064):0.016810167364761874):0.017192345463345415):0.040303032880143475):0.005018329111128816,(((('tr|A0A0R1XLB1|A0A0R1XLB1_9LACO':0.33527556562308947,'tr|A0A0R1F386|A0A0R1F386_9LACO':0.33527556562308947):0.03189405562081138,(('tr|A0A0R1HUA9|A0A0R1HUA9_9LACO':0.2114985867357635,('tr|A0A0R2F464|A0A0R2F464_9LACO':0.11942400799226294,'tr|A0A0R1LSU6|A0A0R1LSU6_9LACO':0.11942400799226294):0.09207457874350056):0.11167202851686575,('tr|A0A0D0YWV1|A0A0D0YWV1_9LACO':0.3135694761157999,(('tr|A0A0R2FY88|A0A0R2FY88_9LACO':0.2724691077819461,'tr|A0A0R2MW16|A0A0R2MW16_9LACO':0.2724691077819461):0.02747221194543481,('tr|A0A0R1ZPT0|A0A0R1ZPT0_9LACO':0.15759494686987296,'tr|A0A081BK73|A0A081BK73_9LACO':0.15759494686987296):0.14234637285750795):0.013628156388418966):0.009601139136829362):0.0439990059912716):0.019962942382555193,('tr|W6T6L0|W6T6L0_9LACO':0.15277040424630062,(('tr|I9KZR3|I9KZR3_LACPE':0.004406241954689749,'tr|T5JRY7|T5JRY7_LACPN':0.004406241954689749):0.06382521420550602,('tr|A0A098R5R4|A0A098R5R4_9LACO':0.061860142929690776,('tr|A0A0M0CFN9|A0A0M0CFN9_LACPN':0.028908718026871005,(('tr|A0A0N7F9E9|A0A0N7F9E9_LACPN':0.0,'tr|A0A0G9GUX8|A0A0G9GUX8_LACPN':0.0):0.0014664850619815484,('tr|A0A0P7IR02|A0A0P7IR02_LACPN':0.0,('tr|F9UQP9|F9UQP9_LACPL':0.0,('tr|D7VFX0|D7VFX0_LACPN':0.0,('tr|R9X3R7|R9X3R7_LACPN':0.0,('tr|A0A0G9F8P6|A0A0G9F8P6_LACPN':0.0,'tr|M4KR55|M4KR55_LACPN':0.0):0.0):0.0):0.0):0.0):0.0014664850619815484):0.027442232964889568):0.03295142490281966):0.0063713132305051046):0.08453894808610485):0.23436215938015542):0.023142975554834078,(('tr|A0A0H4QGN1|A0A0H4QGN1_9LACO':0.1772220312938857,('tr|A0A0K2LB35|A0A0K2LB35_9LACO':0.07333165726117608,'tr|A0A0H4L750|A0A0H4L750_9LACO':0.07333165726117608):0.10389037403270962):0.18241764646219027,(('tr|A0A0C1M7A4|A0A0C1M7A4_9LACO':0.010717232977466185,('tr|A0A0R2E8X5|A0A0R2E8X5_9LACO':0.004355069620841201,('tr|A0A0R2GJX8|A0A0R2GJX8_9LACO':0.0,'tr|A0A0R1IRL2|A0A0R1IRL2_9LACO':0.0):0.004355069620841201):0.0063621633566249836):0.2975663997748157,(('tr|A0A0R2CEM9|A0A0R2CEM9_9LACO':0.188728708215689,'tr|A0A0R1VPR6|A0A0R1VPR6_9LACO':0.188728708215689):0.10352956681771686,('tr|A0A0B2XKI1|A0A0B2XKI1_LACCU':0.2839257173830241,((('tr|R9GAC5|R9GAC5_LACSK':0.007344856759836316,'tr|Q38WX3|Q38WX3_LACSS':0.007344856759836316):0.2455703829713819,('tr|A0A0D6A251|A0A0D6A251_9LACO':0.0029502763233751894,'tr|A0A0R2GM49|A0A0R2GM49_9LACO':0.0029502763233751894):0.24996496340784313):0.026021233090992135,(('tr|S2P6W9|S2P6W9_LACPA':0.14563324715675208,(('tr|U4TVW2|U4TVW2_9LACO':0.09419317835426577,('tr|F3MXR9|F3MXR9_LACRH':0.003774282789230976,'tr|C2K104|C2K104_LACRH':0.003774282789230976):0.0904188955650348):0.020967839448193026,((('tr|A0A0J6XEE4|A0A0J6XEE4_LACRH':0.0,'tr|F3MXR1|F3MXR1_LACRH':0.0):0.0683176328772922,(('tr|A0A0H0YJ57|A0A0H0YJ57_LACCA':0.004432281748460998,'tr|A0A0R1EQD1|A0A0R1EQD1_LACZE':0.004432281748460998):0.04933309145167908,('tr|K8QJG6|K8QJG6_LACRH':0.002216140874230499,('tr|A0A0J6UJ61|A0A0J6UJ61_LACRH':0.0,'tr|A0A0M2G3M4|A0A0M2G3M4_LACRH':0.0):0.002216140874230499):0.05154923232590958):0.014552259677152124):0.004224300027393713,('tr|K6SC33|K6SC33_LACCA':0.008159075265527282,((('tr|A0A0U3ZH97|A0A0U3ZH97_LACPA':0.0,'tr|C2FAB6|C2FAB6_LACPA':0.0):0.0029502763233751894,('tr|S4ZIW0|S4ZIW0_LACCA':0.0,('tr|A0A120CRI0|A0A120CRI0_LACCA':0.0,'tr|K6QUC8|K6QUC8_LACCA':0.0):0.0):0.0029502763233751894):0.0030123391389735854,('tr|A0A0C9QE99|A0A0C9QE99_LACPA':0.004432281748460998,('tr|K6PZA4|K6PZA4_LACCA':0.0029502763233751894,('tr|K0N8C0|K0N8C0_LACCA':0.0,('tr|A0A125U6D5|A0A125U6D5_LACCD':0.0,'tr|S2T7R5|S2T7R5_LACPA':0.0):0.0):0.0029502763233751894):0.0014820054250859194):0.001530333713887777):0.0021964598031785076):0.06438285763915863):0.042619084897772774):0.03047222935429339):0.10879238279770043,(('tr|A0A0F3RQQ0|A0A0F3RQQ0_9LACO':0.19238367256321953,(('tr|A0A120E4Y9|A0A120E4Y9_LACBR':0.0,'tr|M5AEM7|M5AEM7_LACBR':0.0):0.011888039937159811,('tr|A0A0C1QA99|A0A0C1QA99_LACBR':0.007368808944041683,('tr|U2NX13|U2NX13_LACBR':0.0029329701239629857,'tr|A0A0D0G825|A0A0D0G825_LACBR':0.0029329701239629857):0.004435838820078697):0.0045192309931181285):0.18049563262605983):0.05852718727474682,(('tr|A0A0R1RAR0|A0A0R1RAR0_9LACO':0.2174731307858947,('tr|A0A0A6NWM8|A0A0A6NWM8_9LACO':0.19302087041366045,('tr|A0A0B2XAQ0|A0A0B2XAQ0_LACCU':0.0034370033966781843,('tr|A0A0R1LIR2|A0A0R1LIR2_LACCU':0.0,'tr|G6CHF3|G6CHF3_LACCU':0.0):0.0034370033966781843):0.18958386701698227):0.024452260372234247):0.018930918909236927,(('tr|I9L4M6|I9L4M6_LACPE':0.18444605852818352,(('tr|A0A098RB66|A0A098RB66_9LACO':0.013303226101894716,'tr|A0A0R1R363|A0A0R1R363_9LACO':0.013303226101894716):0.04460565243849024,('tr|A0A0M4R9B3|A0A0M4R9B3_LACPN':0.01950693060488151,(('tr|A0A0N9J7E6|A0A0N9J7E6_LACPN':0.0014599566445443468,'tr|M4KGX7|M4KGX7_LACPN':0.0014599566445443468):0.007474755736806671,('tr|A0A0M4D2E5|A0A0M4D2E5_LACPN':0.008086173368413219,(('tr|A0A0M0CGQ0|A0A0M0CGQ0_LACPN':0.0029243929399258572,'tr|F9UNQ7|F9UNQ7_LACPL':0.0029243929399258572):0.0025751932400447375,('tr|R9X556|R9X556_LACPN':0.003414040780285399,('tr|D7V8T9|D7V8T9_LACPN':0.0014599566445443468,('tr|A0A0G9FE01|A0A0G9FE01_LACPN':0.0,'tr|A0A0P7GIA3|A0A0P7GIA3_LACPN':0.0):0.0014599566445443468):0.001954084135741052):0.002085545399685196):0.002586587188442624):0.000849):0.010572218223530383):0.038401947935503444):0.12653717998779856):0.04420623240580712,('tr|A0A0A6NZA8|A0A0A6NZA8_9LACO':0.2219540508090504,(('tr|C8P9D0|C8P9D0_9LACO':0.18366396088379877,(('tr|C8P426|C8P426_9LACO':0.10203149154124869,('tr|A0A098QW95|A0A098QW95_LACRE':0.01803579973413627,('tr|A0A0U5JS53|A0A0U5JS53_LACRE':0.011983511118959012,'tr|A0A081NPA9|A0A081NPA9_LACRE':0.011983511118959012):0.006052288615177259):0.08399569180711242):0.04628522934268886,('tr|N1ZWX3|N1ZWX3_9LACO':0.1321479191462842,('tr|C2EQP2|C2EQP2_9LACO':0.03843072650973678,(('tr|A0A0R2DGM6|A0A0R2DGM6_9LACO':0.0029415977695691486,'tr|A0A0R1XZJ9|A0A0R1XZJ9_9LACO':0.0029415977695691486):0.028200324735847437,('tr|A0A0R1GQ70|A0A0R1GQ70_9LACO':0.0014728585121212001,'tr|D5H111|D5H111_LACCS':0.0014728585121212001):0.029669063993295386):0.007288804004320193):0.09371719263654743):0.01616880173765345):0.03534723999986111):0.03207301214417391,((('tr|A0A0R1T7J4|A0A0R1T7J4_9LACO':0.12499941735449527,'tr|S4PQL9|S4PQL9_9LACO':0.12499941735449527):0.015989716190895842,(('tr|X0PA98|X0PA98_9LACO':0.11347370432315196,('tr|C2CXQ5|C2CXQ5_LACBR':0.010181966774880924,('tr|C0WLV0|C0WLV0_LACBU':0.004816554639555326,'tr|C0XHZ5|C0XHZ5_LACHI':0.004816554639555326):0.005365412135325487):0.10329173754827103):0.0198040279619629,('tr|A0A0R1SIE3|A0A0R1SIE3_9LACO':0.12005210791503484,(('tr|A0A0R1YEZ6|A0A0R1YEZ6_9LACO':0.027069109506338784,'tr|G9ZNZ6|G9ZNZ6_9LACO':0.027069109506338784):0.08063528502554396,('tr|A0A0R1NPH4|A0A0R1NPH4_9LACO':0.0544631691389964,('tr|H1LHZ7|H1LHZ7_9LACO':0.0,'tr|A0A0R1NQ14|A0A0R1NQ14_9LACO':0.0):0.0544631691389964):0.05324122539288623):0.012347713383152104):0.013225624370080014):0.007711401260276252):0.06097031903498318,(('tr|A0A0R1Y245|A0A0R1Y245_9LACO':0.1821472114990722,('tr|A0A0R1VM75|A0A0R1VM75_9LACO':0.12926043236587337,'tr|A0A0R1Q7E5|A0A0R1Q7E5_9LACO':0.12926043236587337):0.052886779133198836):0.0055491949697148435,('tr|A0A0R1UVN2|A0A0R1UVN2_9LACO':0.17476626534363926,((('tr|A0A0R1LQQ2|A0A0R1LQQ2_9LACO':0.0322208209559387,'tr|A0A0R1IU67|A0A0R1IU67_9LACO':0.0322208209559387):0.0772593716050527,('tr|A0A0R1I2G0|A0A0R1I2G0_9LACO':0.04487025527920119,('tr|A0A0R1PGE0|A0A0R1PGE0_9LACO':0.043061975532891816,'tr|A0A0R1KK80|A0A0R1KK80_9LACO':0.043061975532891816):0.0018082797463093714):0.06460993728179021):0.05481446686331248,(('tr|A0A0R1QL94|A0A0R1QL94_9LACO':0.1399590747539261,('tr|A0A0R2N6Q8|A0A0R2N6Q8_9LACO':0.11296538466168515,'tr|A0A0R2LKV7|A0A0R2LKV7_9LACO':0.11296538466168515):0.02699369009224095):0.007167013993467752,(('tr|A0A0R2FUC6|A0A0R2FUC6_9LACO':0.036782793230182964,('tr|J0L0X2|J0L0X2_9LACO':0.0,'tr|A0A0R2E0G1|A0A0R2E0G1_9LACO':0.0):0.036782793230182964):0.09140732362987347,('tr|A0A0R1MKQ2|A0A0R1MKQ2_9LACO':0.11553093175654516,('tr|A0A0R1LZJ8|A0A0R1LZJ8_9LACO':0.10656511552103698,('tr|A0A0R2E3E0|A0A0R2E3E0_9LACO':0.06698948886158185,('tr|A0A0R1Q9H4|A0A0R1Q9H4_9LACO':0.024129204740222177,'tr|A0A0R2CXX3|A0A0R2CXX3_9LACO':0.024129204740222177):0.04286028412135967):0.03957562665945513):0.008965816235508295):0.012659185103511272):0.018935971887337533):0.017168570676910022):0.01047160591933538):0.012930141125147787):0.01426304611158713):0.01377752044759839):0.006217077781077718):0.006698240124940358):0.00775175876114087):0.014506810142834836):0.0035147701164861544):0.02451084286775773):0.0049892445608136216):0.008332557650381878):0.016025357718876032):0.05135604500379398):0.050635861425214146):0.0616441572139555):0.05771687906832673):0.1024434285792355):0.03978975666484319):0.008184264850553014):0.01649793174072789):0.0018090269804983405):0.0158884673143741):0.009043507737772849,((('tr|A0A0R1SBU2|A0A0R1SBU2_9LACO':0.47783922528440165,('tr|A0A0R2H7A4|A0A0R2H7A4_WEIVI':0.40435659390595985,((('tr|A0A0R1K428|A0A0R1K428_9LACO':0.13754109815339743,'tr|A0A0R1SC42|A0A0R1SC42_9LACO':0.13754109815339743):0.046810086913145144,('tr|A0A0R2N517|A0A0R2N517_9LACO':0.17080718369270886,('tr|A0A0R1QTE3|A0A0R1QTE3_9LACO':0.14064783533480496,'tr|A0A0R2LDI7|A0A0R2LDI7_9LACO':0.14064783533480496):0.030159348357904014):0.013544001373833714):0.02323147751644894,('tr|A0A0R1J9U5|A0A0R1J9U5_9LACO':0.16984380183147496,(('tr|A0A0K2L9T1|A0A0K2L9T1_9LACO':0.11141876203762346,'tr|A0A0R1WKQ2|A0A0R1WKQ2_9LACO':0.11141876203762346):0.019701656567191583,('tr|A0A0R1PMT0|A0A0R1PMT0_9LACO':0.03179363651416989,('tr|A0A0R1I390|A0A0R1I390_9LACO':0.016039389329769116,'tr|A0A0R1KRV7|A0A0R1KRV7_9LACO':0.016039389329769116):0.01575424718440077):0.09932678209064527):0.03872338322665991):0.037738860751516556):0.19677393132296833):0.0734826313784418):0.021625897819549877,(('tr|A0A0R2B6C2|A0A0R2B6C2_9LACO':0.2508003711439972,('tr|Q38UF4|Q38UF4_LACSS':0.010498699114069976,('tr|R9G8Q3|R9G8Q3_LACSK':0.004816554639555326,'tr|A0A095ABY6|A0A095ABY6_LACSK':0.004816554639555326):0.005682144474514539):0.24030167202992736):0.17580749912784566,(('tr|A0A0R2FBD9|A0A0R2FBD9_9LACO':0.3422834330266018,'tr|A0A0E1PF01|A0A0E1PF01_LACPA':0.3422834330266018):0.04663494633082543,('tr|A0A0R1VD04|A0A0R1VD04_9LACO':0.37820746660564997,(('tr|A0A0R2JW18|A0A0R2JW18_9LACO':0.33208566476698964,('tr|A0A0R1RFQ9|A0A0R1RFQ9_9LACO':0.2444623551945222,'tr|A0A0R2LC06|A0A0R2LC06_9LACO':0.2444623551945222):0.08762330957246744):0.02889986523316368,('tr|X0PCI2|X0PCI2_9LACO':0.2820510519901216,('tr|A0A0R1ZUM1|A0A0R1ZUM1_9LACO':0.25596361114560207,'tr|A0A081BHK2|A0A081BHK2_9LACO':0.25596361114560207):0.026087440844519527):0.07893447801003173):0.017221936605496646):0.010710912751777268):0.037689490914415646):0.07285725283210864):0.22016865716573908,(((('tr|A0A0R1K0Q5|A0A0R1K0Q5_9LACO':0.5074102015864328,('tr|F3MQI2|F3MQI2_LACHE':0.4315732455020362,('tr|C2D300|C2D300_LACBR':0.005218739869642164,'tr|C0WRP3|C0WRP3_LACBU':0.005218739869642164):0.426354505632394):0.07583695608439661):0.06075046329215905,('tr|A0A0R1XHY8|A0A0R1XHY8_9LACO':0.2894904291760604,(('tr|C2JTY7|C2JTY7_LACRH':0.005519267589765842,('tr|A0A0M2G2I6|A0A0M2G2I6_LACRH':0.0,'tr|A0A0J6UUG2|A0A0J6UUG2_LACRH':0.0):0.005519267589765842):0.1187768404446895,((('tr|A0A0J6X787|A0A0J6X787_LACRH':0.0025319567459899384,'tr|F3MW23|F3MW23_LACRH':0.0025319567459899384):0.043303359305421174,('tr|A0A0H0YML7|A0A0H0YML7_LACCA':0.006975941356603621,'tr|A0A0R1EV53|A0A0R1EV53_LACZE':0.006975941356603621):0.03885937469480749):0.03917333536048084,('tr|F3MW21|F3MW21_LACRH':0.0578568309210753,(('tr|A0A0U4GTY3|A0A0U4GTY3_LACPA':0.0,'tr|A0A0E2M1V4|A0A0E2M1V4_LACCA':0.0):0.006274256809345569,('tr|A0A0K1L2S5|A0A0K1L2S5_LACPA':0.004173317528495701,'tr|A0A109B354|A0A109B354_LACCA':0.004173317528495701):0.0021009392808499783):0.05158257411172973):0.02715182049081666):0.03928745662256339):0.16519432114160504):0.27867023570253147):0.04415417721790571,(('tr|A0A0R1UWW0|A0A0R1UWW0_9LACO':0.06848938326890508,'tr|A0A0R1MKJ8|A0A0R1MKJ8_9LACO':0.06848938326890508):0.3442331214974782,(('tr|A0A0R2D5Y5|A0A0R2D5Y5_9LACO':0.22021165694912814,('tr|A0A0R1QHJ1|A0A0R1QHJ1_9LACO':0.19813550144866499,('tr|A0A0R1XRD6|A0A0R1XRD6_9LACO':0.13154229679198348,('tr|A0A0R2MUQ7|A0A0R2MUQ7_9LACO':0.10701766071014596,('tr|F6IUK8|F6IUK8_LACPE':0.0,'tr|A0A0R1FV08|A0A0R1FV08_LACPE':0.0):0.10701766071014596):0.024524636081837525):0.0665932046566815):0.022076155500463157):0.14208417244438099,(('tr|C2CXK2|C2CXK2_LACBR':0.0033725794646920493,('tr|C0WLN9|C0WLN9_LACBU':0.001345982176529259,'tr|C0XHW4|C0XHW4_LACHI':0.001345982176529259):0.0020265972881627903):0.2716343316881942,('tr|C0WXM8|C0WXM8_LACFE':0.15882315386950208,(('tr|C0YZB2|C0YZB2_LACRE':0.004038485634077604,'tr|B3XM40|B3XM40_LACRE':0.004038485634077604):0.1321074700768048,('tr|A0A0R1YXL3|A0A0R1YXL3_9LACO':0.0980595043077741,('tr|A0A0R1XF59|A0A0R1XF59_9LACO':0.060952273215231556,'tr|A0A0R1YEK9|A0A0R1YEK9_9LACO':0.060952273215231556):0.03710723109254255):0.03808645140310829):0.022677198158619682):0.11618375728338426):0.08728891824062279):0.05042667537287415):0.19959233733011428):0.08727179757826176,(('tr|A0A089Y4C3|A0A089Y4C3_9LACO':0.6780930384609327,('tr|A0A0R2BDW4|A0A0R2BDW4_LACCL':0.36633064391609493,'tr|A0A0G8G572|A0A0G8G572_9LACO':0.36633064391609493):0.3117623945448378):0.018612138097198083,(('tr|E1QZH3|E1QZH3_OLSUV':0.5754080617911242,('tr|S2T2R9|S2T2R9_LACPA':0.5588734251696492,(('tr|D9PPP2|D9PPP2_FINMA':0.4821419747566973,('tr|E1QZE2|E1QZE2_OLSUV':0.43877700687361443,('tr|A0A0R1R8V1|A0A0R1R8V1_9LACO':0.3136322742143628,('tr|A0A0R2GT71|A0A0R2GT71_9LACO':0.03712117549764482,'tr|A0A0R1U781|A0A0R1U781_9LACO':0.03712117549764482):0.276511098716718):0.12514473265925163):0.04336496788308286):0.0279657340704057,('tr|E1QYZ8|E1QYZ8_OLSUV':0.37706272369999644,('tr|A0A0R1R4T5|A0A0R1R4T5_9LACO':0.24373398604717833,(('tr|A0A0R1JTI3|A0A0R1JTI3_9LACO':0.1832531127416186,'tr|A0A0R2FAS5|A0A0R2FAS5_9LACO':0.1832531127416186):0.04105456125293094,(('tr|A0A0R2ESI4|A0A0R2ESI4_9LACO':0.15842528040380055,('tr|A0A0R1VWY6|A0A0R1VWY6_9LACO':0.11447486451745792,('tr|A0A0R1TCQ5|A0A0R1TCQ5_9LACO':0.046250949682680176,'tr|A0A0R2BED3|A0A0R2BED3_LACCL':0.046250949682680176):0.06822391483477774):0.04395041588634263):0.04745253185182241,((('tr|A0A0R1ERQ4|A0A0R1ERQ4_LACZE':0.0,'tr|S6C0R1|S6C0R1_LACCA':0.0):0.04317218750304641,('tr|C7TEH6|C7TEH6_LACRG':0.006048776504651854,('tr|F3MTR6|F3MTR6_LACRH':0.0027551900181946865,'tr|C2JZJ7|C2JZJ7_LACRH':0.0027551900181946865):0.0032935864864571673):0.03712341099839456):0.025219107877119673,(('tr|A0A0R2E5I4|A0A0R2E5I4_LACPA':0.0056942107099645645,'tr|S2PHX1|S2PHX1_LACPA':0.0056942107099645645):0.03674696050458348,('tr|S2RBC2|S2RBC2_LACPA':0.015528471954835088,('tr|S2P7V5|S2P7V5_LACPA':0.003656064349732868,('tr|A0A125UCF6|A0A125UCF6_LACCD':0.0035280193122138037,('tr|S2PZD9|S2PZD9_LACPA':0.003175463672252965,('tr|S2PPH7|S2PPH7_LACPA':0.0028529129727905556,(('tr|S2Q7A1|S2Q7A1_LACPA':0.0,('tr|C2FC43|C2FC43_LACPA':0.0,'tr|A0A0E1PIX2|A0A0E1PIX2_LACPA':0.0):0.0):0.001471852444788091,('tr|S2R8F9|S2R8F9_LACPA':0.0012611105103476072,('tr|Q036J7|Q036J7_LACC3':0.0,('tr|A0A0R1F4A8|A0A0R1F4A8_LACCA':0.0,('tr|S2S5C5|S2S5C5_LACPA':0.0,('tr|S2TUK9|S2TUK9_LACPA':0.0,'tr|A0A0C9PLY5|A0A0C9PLY5_LACPA':0.0):0.0):0.0):0.0):0.0012611105103476072):0.000211):0.0013810605280023536):0.000323):0.000353):0.000128):0.011872407605102109):0.02691269925971307):0.025950124165618038):0.13748651687545688):0.01842986173892669):0.01942631205262879):0.1333287376528181):0.13304498512710655):0.04876571634254623):0.01653463662147503):0.11531998610165628,(('tr|A0A0R2L110|A0A0R2L110_9LACO':0.48178836742148706,'tr|A0A0R2H379|A0A0R2H379_WEIVI':0.48178836742148706):0.20614863898202612,((('tr|A0A0R2BA10|A0A0R2BA10_9LACO':0.2619870274378475,('tr|A0A0R2AAV3|A0A0R2AAV3_9LACO':0.2070786938407878,('tr|A0A0R1NTM4|A0A0R1NTM4_9LACO':0.16227260205895644,('tr|V7HYG1|V7HYG1_9LACO':0.14571006168994893,('tr|A0A0R2I2H9|A0A0R2I2H9_9LACO':0.1289119308176897,('tr|E3CAP7|E3CAP7_9LACO':0.08712393085338332,'tr|A0A081NPN2|A0A081NPN2_LACRE':0.08712393085338332):0.04178799996430649):0.01679813087225912):0.016562540369007506):0.04480609178183137):0.05490833359705971):0.049382018490480295,(('tr|Q38Z17|Q38Z17_LACSS':0.007897886125820985,('tr|R9GCL9|R9GCL9_LACSK':0.0,'tr|A0A094XYI5|A0A094XYI5_LACSK':0.0):0.007897886125820985):0.2497707120581356,('tr|A0A0R2D523|A0A0R2D523_9LACO':0.21710185240432645,(('tr|A0A0R2LU24|A0A0R2LU24_9LACO':0.12601558158139547,('tr|U2NSJ7|U2NSJ7_LACBR':0.0039019169390926978,'tr|A0A0C1Q6J3|A0A0C1Q6J3_LACBR':0.0039019169390926978):0.12211366464230278):0.0718272628666412,('tr|C2D0M9|C2D0M9_LACBR':0.15597531708541124,('tr|A0A0R1RAK4|A0A0R1RAK4_9LACO':0.14805490581138414,('tr|A0A081BKB1|A0A081BKB1_9LACO':0.13710658449931412,('tr|H1LF51|H1LF51_9LACO':0.0,'tr|A0A0R1NHN7|A0A0R1NHN7_9LACO':0.0):0.13710658449931412):0.01094832131207002):0.007920411274027206):0.041867527362625445):0.019259007956289764):0.04056674577963015):0.053700447744371216):0.3730575350760488,(('tr|U2PAM1|U2PAM1_LACBR':0.39467012847657135,('tr|U2NYM6|U2NYM6_LACBR':0.003195386251135357,'tr|Q03TR0|Q03TR0_LACBA':0.003195386251135357):0.391474742225436):0.28578191092630933,(('tr|A0A0R1RJP2|A0A0R1RJP2_9LACO':0.5029288884272808,(('tr|C7TBX2|C7TBX2_LACRG':0.0345545596813609,'tr|F3MZT3|F3MZT3_LACRH':0.0345545596813609):0.18988538731609395,(('tr|F3MZT5|F3MZT5_LACRH':0.13304581688234962,('tr|A0A0R1EZ51|A0A0R1EZ51_LACZE':0.02137176077733094,'tr|S6C7D1|S6C7D1_LACCA':0.02137176077733094):0.11167405610501868):0.023505358323260506,('tr|A0A0R2DU72|A0A0R2DU72_LACPA':0.010647535536007835,('tr|S2R5N4|S2R5N4_LACPA':0.007841202279062154,('tr|S2PUH7|S2PUH7_LACPA':0.0069748557809776734,(('tr|S2UBG5|S2UBG5_LACPA':0.001610430975810595,'tr|A0A0C9Q4C9|A0A0C9Q4C9_LACPA':0.001610430975810595):0.0032485990101779327,(('tr|S2PU83|S2PU83_LACPA':0.0,('tr|S2NLK9|S2NLK9_LACPA':0.0,('tr|S2SUD5|S2SUD5_LACPA':0.0,'tr|S2TC29|S2TC29_LACPA':0.0):0.0):0.0):0.0034328833445144147,(('tr|S2S4H9|S2S4H9_LACPA':0.001610430975810595,('tr|A0A0E1PIT4|A0A0E1PIT4_LACPA':0.0,'tr|S2PIU1|S2PIU1_LACPA':0.0):0.001610430975810595):0.0011043078407165785,('tr|Q039Y3|Q039Y3_LACC3':0.0,('tr|A0A0R1F7B4|A0A0R1F7B4_LACCA':0.0,('tr|S2QCZ8|S2QCZ8_LACPA':0.0,'tr|A0A0C9PP63|A0A0C9PP63_LACPA':0.0):0.0):0.0):0.0027147388165271735):0.000718):0.001426146641474113):0.0021158257949891457):0.000866):0.002806333256945681):0.1459036396696023):0.06788877179184472):0.27848894142982594):0.17254729150151438,(('tr|A0A0R2KYE0|A0A0R2KYE0_9LACO':0.5050218623066048,('tr|X0PGX2|X0PGX2_9LACO':0.3720989543442689,('tr|J0KX61|J0KX61_9LACO':0.0,'tr|A0A0R2E7Z3|A0A0R2E7Z3_9LACO':0.0):0.3720989543442689):0.13292290796233597):0.16511887349553755,(('tr|A0A0R1MJD7|A0A0R1MJD7_9LACO':0.2253823993593167,('tr|A0A0R1QPX0|A0A0R1QPX0_9LACO':0.10668968155694925,(('tr|C7TAF6|C7TAF6_LACRG':0.03442927480670199,'tr|S6BW79|S6BW79_LACCA':0.03442927480670199):0.01013870569058195,(('tr|K6QX25|K6QX25_LACCA':0.0017514615151865698,('tr|K6RR84|K6RR84_LACCA':0.0,'tr|K6Q526|K6Q526_LACCA':0.0):0.0017514615151865698):0.001171941723366987,('tr|Q03B67|Q03B67_LACC3':0.0,('tr|A0A0E1PKP9|A0A0E1PKP9_LACPA':0.0,'tr|A0A0R1F799|A0A0R1F799_LACCA':0.0):0.0):0.002923403238553668):0.041644577258730275):0.06212170105966541):0.11869271780236745):0.4412625692732183,(('tr|A0A0R1SQV6|A0A0R1SQV6_9LACO':0.29845235330949715,(('tr|A0A0F4KUU0|A0A0F4KUU0_9LACO':0.2240910194619028,('tr|A0A0F4LR65|A0A0F4LR65_9LACO':0.07643313575325483,('tr|A0A0F4LCK2|A0A0F4LCK2_9LACO':0.02344885957731302,('tr|A0A0F4L994|A0A0F4L994_9LACO':0.02255872629702116,'tr|A0A0F4LZZ4|A0A0F4LZZ4_9LACO':0.02255872629702116):0.000890):0.052984276175941925):0.14765788370864785):0.06472297980184583,(('tr|A0A0R1YN13|A0A0R1YN13_9LACO':0.0,'tr|A0A0R1GTS1|A0A0R1GTS1_9LACO':0.0):0.22756330938177083,('tr|A0A0R2N0S2|A0A0R2N0S2_9LACO':0.21106902414778483,('tr|A0A0R1ZY41|A0A0R1ZY41_9LACO':0.18923074434051512,('tr|A0A0R2D233|A0A0R2D233_9LACO':0.170110988269359,('tr|A0A0R1VUD3|A0A0R1VUD3_9LACO':0.16295176312278292,'tr|A0A0R1HPP0|A0A0R1HPP0_9LACO':0.16295176312278292):0.007159225146575965):0.019119756071156124):0.02183827980726971):0.016494285233985884):0.06125068988197779):0.009638354045748532):0.3467555201222018,(('tr|A0A0C1M291|A0A0C1M291_LACBR':0.28165916016676673,(('tr|S2U2B0|S2U2B0_LACPA':0.02728015205997547,'tr|K0N2G1|K0N2G1_LACCA':0.02728015205997547):0.03548279561193268,('tr|A0A0R1EQC8|A0A0R1EQC8_LACZE':0.05144503979394721,('tr|S2S281|S2S281_LACPA':0.004279387201315599,('tr|K6QZS1|K6QZS1_LACCA':0.004136720510094838,('tr|A0A0R2DPJ2|A0A0R2DPJ2_LACPA':0.0023449307206120373,('tr|K6SCB1|K6SCB1_LACCA':0.0022776201773830884,('tr|A0A0C9QNT4|A0A0C9QNT4_LACPA':0.0020105644063012074,(('tr|Q03BU6|Q03BU6_LACC3':0.0,('tr|S2Q8U7|S2Q8U7_LACPA':0.0,'tr|A0A0R1F2W4|A0A0R1F2W4_LACCA':0.0):0.0):0.001687911079168769,('tr|S2P7B6|S2P7B6_LACPA':0.0,('tr|S2PQS2|S2PQS2_LACPA':0.0,('tr|S2PLP2|S2PLP2_LACPA':0.0,('tr|S2NN96|S2NN96_LACPA':0.0,('tr|S4ZL94|S4ZL94_LACCA':0.0,('tr|S2T4N8|S2T4N8_LACPA':0.0,('tr|C5F9T9|C5F9T9_LACPA':0.0,('tr|S2SS13|S2SS13_LACPA':0.0,('tr|A0A0E2BU35|A0A0E2BU35_LACCA':0.0,('tr|S2SCB8|S2SCB8_LACPA':0.0,('tr|A0A0C9PSR6|A0A0C9PSR6_LACPA':0.0,('tr|S2U4R1|S2U4R1_LACPA':0.0,('tr|S2R018|S2R018_LACPA':0.0,('tr|A0A0K1MQY1|A0A0K1MQY1_LACPA':0.0,'tr|K6RK62|K6RK62_LACCA':0.0):0.0):0.0):0.0):0.0):0.0):0.0):0.0):0.0):0.0):0.0):0.0):0.0):0.0):0.001687911079168769):0.000323):0.000267):0.000067):0.0017917897894828005):0.000143):0.04716565259263161):0.011317907877960942):0.21889621249485858):0.35176989364555544,((('tr|A0A0R1MMZ3|A0A0R1MMZ3_9LACO':0.2566757170762828,'tr|J0L572|J0L572_9LACO':0.2566757170762828):0.08302049780861975,(('tr|A0A0R1H391|A0A0R1H391_9LACO':0.26507128382599854,('tr|A0A0R1F9P9|A0A0R1F9P9_9LACO':0.010576581080329661,'tr|A0A0R1KNF5|A0A0R1KNF5_9LACO':0.010576581080329661):0.25449470274566877):0.03411345802889909,((('tr|M5AB48|M5AB48_LACBR':0.06487553646672639,('tr|A0A0R1FF42|A0A0R1FF42_LACBR':0.012774485206364261,'tr|Q03TD6|Q03TD6_LACBA':0.012774485206364261):0.05210105126036213):0.11820846156408749,(('tr|A0A0R1V080|A0A0R1V080_9LACO':0.14849553807788396,'tr|A0A0R2NTB2|A0A0R2NTB2_9LACO':0.14849553807788396):0.014180265640190703,('tr|A0A0R1LK21|A0A0R1LK21_9LACO':0.043789809476241004,'tr|A0A0R1MSY9|A0A0R1MSY9_9LACO':0.043789809476241004):0.11888599424183366):0.020408194312739214):0.09556084161151168,('tr|A0A0R1SCZ5|A0A0R1SCZ5_9LACO':0.266955824415817,(('tr|A0A0R1T5F5|A0A0R1T5F5_9LACO':0.24856162995006037,'tr|A0A0R1LXF0|A0A0R1LXF0_9LACO':0.24856162995006037):0.013230803212187614,('tr|A0A0R1RBC1|A0A0R1RBC1_9LACO':0.2540858507035776,(('tr|A0A0R1K2V8|A0A0R1K2V8_9LACO':0.05265989091364254,('tr|A0A0R1KFK6|A0A0R1KFK6_9LACO':0.01266660590742863,('tr|A0A0R1PJG0|A0A0R1PJG0_9LACO':0.004184961050428759,'tr|A0A0R1HX91|A0A0R1HX91_9LACO':0.004184961050428759):0.00848164485699987):0.03999328500621402):0.0423244156532574,(('tr|A0A0R1L5T0|A0A0R1L5T0_9LACO':0.002087893566363186,'tr|A0A0R1ITG4|A0A0R1ITG4_9LACO':0.002087893566363186):0.06278724458722718,('tr|A0A0R2N816|A0A0R2N816_9LACO':0.06068849720337732,('tr|A0A0R2LAL4|A0A0R2LAL4_9LACO':0.05357403930282001,('tr|A0A0R1QRD6|A0A0R1QRD6_9LACO':0.04948778388365471,'tr|A0A0R1WIE1|A0A0R1WIE1_9LACO':0.04948778388365471):0.004086255419165297):0.007114457900557203):0.004186640950213039):0.030109168413309684):0.15910154413667765):0.007706582458670397):0.005163391253568905):0.011689015226508559):0.02053990221257207):0.04051147303000491):0.28518702025497744,(('tr|A0A0D0GU02|A0A0D0GU02_LACBR':0.19701348647874584,('tr|A0A0R2MTP9|A0A0R2MTP9_9LACO':0.17614717056763585,('tr|A0A0R2B5J0|A0A0R2B5J0_9LACO':0.1489638531272418,((('tr|A0A0R1RBG6|A0A0R1RBG6_9LACO':0.05621938668777804,('tr|A0A0R1LJF9|A0A0R1LJF9_9LACO':0.019325422464760766,'tr|A0A0R1MKG3|A0A0R1MKG3_9LACO':0.019325422464760766):0.03689396422301727):0.024576170440376743,('tr|U2PED9|U2PED9_LACBR':0.008077453518491873,('tr|Q03R88|Q03R88_LACBA':0.0067953361932863166,('tr|A0A0D0H1J8|A0A0D0H1J8_LACBR':0.0,'tr|A0A0C1PVA3|A0A0C1PVA3_LACBR':0.0):0.0067953361932863166):0.0012821173252056672):0.0727181036096628):0.044586598443772885,('tr|A0A0U5D7V6|A0A0U5D7V6_LACRE':0.09899365713750374,('tr|A0A0R1WJ98|A0A0R1WJ98_9LACO':0.07398724972981063,('tr|A0A0R2N7B2|A0A0R2N7B2_9LACO':0.07137950730385367,(('tr|A0A0R1QGL8|A0A0R1QGL8_9LACO':0.056214630654183084,'tr|A0A0R2LAH3|A0A0R2LAH3_9LACO':0.056214630654183084):0.010413372310323465,('tr|A0A0R1KK45|A0A0R1KK45_9LACO':0.01344916692889686,('tr|A0A0R1PHC5|A0A0R1PHC5_9LACO':0.009564903830735716,'tr|A0A0R1I2I4|A0A0R1I2I4_9LACO':0.009564903830735716):0.003884263098161145):0.05317883603560969):0.0047515043393471235):0.0026077424259569604):0.02500640740769311):0.026388498434423924):0.02358169755531414):0.02718331744039404):0.02086631591110999):0.42449792868872704,(((('tr|Q03TI0|Q03TI0_LACBA':0.19197556607776833,('tr|K6S543|K6S543_LACCA':0.005506091481744191,('tr|K6QGA7|K6QGA7_LACCA':0.0,'tr|A0A0E2BUF1|A0A0E2BUF1_LACCA':0.0):0.005506091481744191):0.18646947459602414):0.15370733244613188,(('tr|A0A0R2B5J8|A0A0R2B5J8_LACCL':0.19711479391936315,('tr|D8IJ56|D8IJ56_LACFC':0.011912132803558184,('tr|A0A0R2EQR4|A0A0R2EQR4_LACFE':0.0039377684465556895,'tr|R4RZD1|R4RZD1_LACFE':0.0039377684465556895):0.007974364357002495):0.18520266111580508):0.05043790004774573,(('tr|H4GJ59|H4GJ59_9LACO':0.01986290045571748,'tr|A0A0R1VCX1|A0A0R1VCX1_9LACO':0.01986290045571748):0.13440879252616844,('tr|A0A0R2BLR6|A0A0R2BLR6_LACCL':0.11295966701432636,('tr|U2PNA4|U2PNA4_LACBR':0.0019495014108719122,'tr|Q03U43|Q03U43_LACBA':0.0019495014108719122):0.11101016560345445):0.04131202596755956):0.09328100098522296):0.09813020455679133):0.2494714649948383,(((('tr|X0PMR9|X0PMR9_9LACO':0.13814277488138293,('tr|W9EMM8|W9EMM8_9LACO':0.11123277195916881,'tr|A0A0C1PNK4|A0A0C1PNK4_9LACO':0.11123277195916881):0.026910002922214127):0.10017777679091222,('tr|A0A0U5JTB6|A0A0U5JTB6_LACRE':0.1525818768655519,('tr|A0A0C1Q8P8|A0A0C1Q8P8_LACBR':0.10002554470585456,('tr|X0PKW0|X0PKW0_9LACO':0.04611373384194506,'tr|A0A0P6V111|A0A0P6V111_STRTR':0.04611373384194506):0.053911810863909504):0.05255633215969735):0.08573867480674324):0.15097930521021913,(('tr|X0PJR6|X0PJR6_9LACO':0.14493933385824231,'tr|A0A0P7HPL8|A0A0P7HPL8_LACPN':0.14493933385824231):0.21803560627642848,(('tr|A0A0U5JTT5|A0A0U5JTT5_LACRE':0.007410170025166085,'tr|A0A0U5JGA5|A0A0U5JGA5_LACRE':0.007410170025166085):0.30291879765386576,(('tr|A0A0R2B7J8|A0A0R2B7J8_9LACO':0.13939884886047038,('tr|X0PN39|X0PN39_9LACO':0.08803423247188824,'tr|A0A0R1N339|A0A0R1N339_9LACO':0.08803423247188824):0.05136461638858203):0.12327527996982746,(('tr|X0P9X7|X0P9X7_9LACO':0.1124640129644161,('tr|A0A0R1W1X6|A0A0R1W1X6_9LACO':0.06462369163970905,'tr|A0A0R2A2E1|A0A0R2A2E1_9LACO':0.06462369163970905):0.04784032132470717):0.11402591924535233,(('tr|A0A0C1PTP4|A0A0C1PTP4_LACBR':0.1324400552129209,('tr|A0A0R1LWA0|A0A0R1LWA0_9LACO':0.0764865576723518,('tr|A0A0R1HVF3|A0A0R1HVF3_9LACO':0.05883652046883536,('tr|A0A0R1ZKU7|A0A0R1ZKU7_9LACO':0.041258739903549446,'tr|A0A081BHL9|A0A081BHL9_9LACO':0.041258739903549446):0.017577780565285916):0.017650037203516433):0.05595349754056911):0.0050777167867183115,('tr|A0A0R1YY74|A0A0R1YY74_9LACO':0.057160750677157646,('tr|S4PQN2|S4PQN2_9LACO':0.050047630186192404,('tr|A0A0R1SUH4|A0A0R1SUH4_9LACO':0.04704399377342816,('tr|A0A0R1KW17|A0A0R1KW17_9LACO':0.039108859118476835,('tr|A0A0R1SS22|A0A0R1SS22_9LACO':0.0,'tr|A0A0R1ZRH9|A0A0R1ZRH9_9LACO':0.0):0.039108859118476835):0.007935134654951326):0.0030036364127642434):0.007113120490965241):0.08035702132248157):0.08897216021012933):0.036184196620529185):0.047654838848734116):0.052645972455638956):0.026324916747843374):0.1732813101901564,((('tr|Q03TD1|Q03TD1_LACBA':0.1911166830157648,('tr|J9VY06|J9VY06_LACBU':0.024129204740222177,'tr|S4NIF7|S4NIF7_9LACO':0.024129204740222177):0.1669874782755426):0.2875509957179768,(('tr|K6QK95|K6QK95_LACCA':0.0,'tr|K6R064|K6R064_LACCA':0.0):0.014282176141285241,('tr|K6PF55|K6PF55_LACCA':0.011970092773157859,('tr|A0A0M6W8B7|A0A0M6W8B7_LACPA':0.006909563540243191,('tr|K6RAL4|K6RAL4_LACCA':0.0049492653746042725,('tr|Q036R2|Q036R2_LACC3':0.003176276183010418,('tr|A0A0E2BQF2|A0A0E2BQF2_LACCA':0.002114381226904216,'tr|K6SG19|K6SG19_LACCA':0.002114381226904216):0.001061894956106313):0.0017729891915938545):0.0019602981656388074):0.005060529232914668):0.0023120833681273822):0.46438550259245637):0.07917106926699258,(('tr|F8KD50|F8KD50_LACRE':0.2810372098238688,('tr|B2GBX8|B2GBX8_LACF3':0.0061118413787693004,'tr|R4RK50|R4RK50_LACFE':0.0061118413787693004):0.2749253684450995):0.06999649168882538,(('tr|A0A0R2DEL7|A0A0R2DEL7_9LACO':0.0984094751827842,('tr|A0A0R1FFD5|A0A0R1FFD5_9LACO':0.005236960274067837,'tr|A0A0R1KA30|A0A0R1KA30_9LACO':0.005236960274067837):0.09317251490871625):0.19452597938741556,('tr|A0A0R2FDR9|A0A0R2FDR9_WEICO':0.2691500082059677,(('tr|A0A0R1ZYS4|A0A0R1ZYS4_9LACO':0.1721180678164842,('tr|A0A0R2K4V0|A0A0R2K4V0_9LACO':0.134341459922951,('tr|A0A0R2LH71|A0A0R2LH71_9LACO':0.09928870192989714,'tr|A0A0R2LHE8|A0A0R2LHE8_9LACO':0.09928870192989714):0.03505275799305374):0.03777660789353321):0.0687527978027207,(('tr|A0A0R2JSD5|A0A0R2JSD5_9LACO':0.15949778891397381,('tr|A0A0R2EC26|A0A0R2EC26_9LACO':0.0019882626747319554,('tr|A0A0R2GS36|A0A0R2GS36_9LACO':0.0,'tr|A0A0R1IGF4|A0A0R1IGF4_9LACO':0.0):0.0019882626747319554):0.15750952623924186):0.05416735151770802,('tr|A0A0R1XKS8|A0A0R1XKS8_9LACO':0.17788615393776108,(('tr|A0A0R1HA71|A0A0R1HA71_9LACO':0.0893064436634301,('tr|A0A0R1REK2|A0A0R1REK2_9LACO':0.07365483095579695,('tr|A0A0D1A4J7|A0A0D1A4J7_9LACO':0.054676973352706604,('tr|A0A0R1W362|A0A0R1W362_9LACO':0.043598757962563295,'tr|A0A0R2A4G7|A0A0R2A4G7_9LACO':0.043598757962563295):0.011078215390143198):0.018977857603090453):0.015651612707633045):0.015563424886261501,('tr|A0A0R2KXC1|A0A0R2KXC1_9LACO':0.09577005500814406,('tr|A0A081BHL4|A0A081BHL4_9LACO':0.08003849076364555,(('tr|X0PJW1|X0PJW1_9LACO':0.057207691593708976,('tr|X0PJL1|X0PJL1_9LACO':0.05152826041757419,('tr|A0A0R1N9J1|A0A0R1N9J1_9LACO':0.03551632259542614,('tr|A0A0R1YU86|A0A0R1YU86_9LACO':0.01205575004418169,('tr|A0A0R1Z9F9|A0A0R1Z9F9_9LACO':0.0,('tr|Q6WVP7|Q6WVP7_9LACO':0.0,'tr|A0A0R1SXR8|A0A0R1SXR8_9LACO':0.0):0.0):0.01205575004418169):0.023460572551244452):0.016011937822148048):0.005679431176134675):0.013128716644291938,(('tr|A0A0R1LEK7|A0A0R1LEK7_9LACO':0.029322728036988654,('tr|Q84EX5|Q84EX5_LACBR':0.0019882626747319554,('tr|U2QSP2|U2QSP2_LACBR':0.0,'tr|Q03TF9|Q03TF9_LACBA':0.0):0.0019882626747319554):0.0273344653622567):0.02904404604722377,(('tr|A0A0R1QTF1|A0A0R1QTF1_9LACO':0.027069109506338784,'tr|A0A0R2BHU2|A0A0R2BHU2_LACCL':0.027069109506338784):0.021110913452096924,(('tr|A0A0R1USA0|A0A0R1USA0_9LACO':0.01614296848314478,'tr|A0A0R1GUX1|A0A0R1GUX1_9LACO':0.01614296848314478):0.02550419056689257,(('tr|A0A0R1LMC3|A0A0R1LMC3_9LACO':0.007846244334872687,'tr|A0A0R1MWL3|A0A0R1MWL3_9LACO':0.007846244334872687):0.02982317664283851,(('tr|A0A0R1UR16|A0A0R1UR16_9LACO':0.014094984065121885,'tr|A0A0R1H0S5|A0A0R1H0S5_9LACO':0.014094984065121885):0.020898326336557083,('tr|A0A0R1LHY0|A0A0R1LHY0_9LACO':0.024423933318610702,'tr|A0A0R2LUU6|A0A0R2LUU6_9LACO':0.024423933318610702):0.010569377083068265):0.0026761105760322312):0.0039777380723261535):0.006532863908398356):0.010186751125776716):0.011969634153788489):0.00970208252564475):0.015731564244498508):0.009099813541547541):0.07301628538806948):0.03577898649392075):0.027205725187523178):0.028279142586762673):0.023785446364232188):0.058098246942494436):0.2068050464880401):0.00474241907193651):0.03257319644606782):0.011620716274336584,((('tr|A0A0D0H2S1|A0A0D0H2S1_LACBR':0.009651064140724697,'tr|A0A0C1MD61|A0A0C1MD61_LACBR':0.009651064140724697):0.4298560990526667,('tr|A0A0R1TIK9|A0A0R1TIK9_9LACO':0.3891054239264394,(('tr|M5AEF4|M5AEF4_LACBR':0.006251950070153445,'tr|A0A0C1M6A8|A0A0C1M6A8_LACBR':0.006251950070153445):0.3444290245769217,((('tr|A0A0R1K7H5|A0A0R1K7H5_9LACO':0.1652421859471248,('tr|A0A0R1ICF9|A0A0R1ICF9_9LACO':0.11408877067088063,('tr|A0A0R1JVG6|A0A0R1JVG6_9LACO':0.04983184902445614,('tr|A0A0R1L599|A0A0R1L599_9LACO':0.02927066665825584,'tr|A0A0R1IUA1|A0A0R1IUA1_9LACO':0.02927066665825584):0.020561182366200303):0.06425692164642438):0.051153415276244174):0.13302827198197986,(('tr|A0A0R1T2S0|A0A0R1T2S0_9LACO':0.1828492976263819,'tr|A0A0R2EQY9|A0A0R2EQY9_9LACO':0.1828492976263819):0.04344903763110475,('tr|R9G8J2|R9G8J2_LACSK':0.03905523598182448,('tr|S2QX12|S2QX12_LACPA':0.0,('tr|S2PH10|S2PH10_LACPA':0.0,('tr|S2S5P2|S2S5P2_LACPA':0.0,('tr|S2S4L5|S2S4L5_LACPA':0.0,('tr|A0A0K1MR61|A0A0K1MR61_LACPA':0.0,'tr|S2R3K0|S2R3K0_LACPA':0.0):0.0):0.0):0.0):0.0):0.03905523598182448):0.18724309927566218):0.07197212267161812):0.014630759683789352,((('tr|A0A0R1R5N3|A0A0R1R5N3_9LACO':0.0,'tr|A0A0R1ZDI0|A0A0R1ZDI0_9LACO':0.0):0.12488489759271215,('tr|A0A0R1L0T0|A0A0R1L0T0_9LACO':0.06652861670078858,('tr|A0A0R1SEQ1|A0A0R1SEQ1_9LACO':0.05759253755824145,('tr|A0A0R1JIA3|A0A0R1JIA3_LACBU':0.0025448436444333034,'tr|F4FTD4|F4FTD4_LACBN':0.0025448436444333034):0.05504769391380815):0.008936079142547126):0.05835628089192357):0.15246996406642377,(('tr|A0A0R2MSF5|A0A0R2MSF5_9LACO':0.10474025779398921,'tr|A0A0R2AXJ1|A0A0R2AXJ1_9LACO':0.10474025779398921):0.15823490294977427,('tr|A0A0R1U7X2|A0A0R1U7X2_9LACO':0.23414907216808634,('tr|A0A0R1GZ19|A0A0R1GZ19_9LACO':0.21745846307724326,('tr|A0A0R1K1V5|A0A0R1K1V5_9LACO':0.21170310471317255,('tr|A0A0R1ZV54|A0A0R1ZV54_9LACO':0.1675425555825083,('tr|A0A0R1TQ28|A0A0R1TQ28_9LACO':0.13731783904497874,('tr|A0A0R2FLA7|A0A0R2FLA7_9LACO':0.027069109506338784,'tr|A0A0R1LZ28|A0A0R1LZ28_9LACO':0.027069109506338784):0.11024872953864007):0.03022471653752956):0.04416054913066425):0.005755358364070706):0.016690609090843078):0.028826088575677256):0.014379700915372329):0.0355463559537581):0.03777975703418113):0.038424449279364226):0.05040173926695202):0.15014865654128723,(('tr|D7V9W7|D7V9W7_LACPN':0.2956890060666175,(('tr|D7V9W8|D7V9W8_LACPN':0.10952358714415766,('tr|C0WQ02|C0WQ02_LACBU':0.0025776422050580727,('tr|C2D1E0|C2D1E0_LACBR':0.0,'tr|C0XNG7|C0XNG7_LACHI':0.0):0.0025776422050580727):0.10694594493909959):0.03065205713765895,(('tr|E3C5T5|E3C5T5_9LACO':0.014315114470080936,'tr|C8P4Z2|C8P4Z2_9LACO':0.014315114470080936):0.08552234292686445,('tr|C0WXF8|C0WXF8_LACFE':0.06510108015065041,('tr|A0A0U5JSN9|A0A0U5JSN9_LACRE':0.0022492053482761065,('tr|B3XMZ4|B3XMZ4_LACRE':0.001283776296701955,('tr|A5VHI2|A5VHI2_LACRD':0.0,('tr|A4L2V0|A4L2V0_LACRE':0.0,'tr|C0YZQ2|C0YZQ2_LACRE':0.0):0.0):0.001283776296701955):0.000965):0.06285187480237442):0.03473637724629486):0.04033818688487134):0.1555133617848009):0.28788915857739394,((('tr|A0A0R1K879|A0A0R1K879_9LACO':0.27921996324350173,('tr|A0A0R1RSR6|A0A0R1RSR6_9LACO':0.157494860604678,'tr|A0A0R1QYS5|A0A0R1QYS5_9LACO':0.157494860604678):0.12172510263882375):0.12816716472427414,(('tr|A0A0R1SAY5|A0A0R1SAY5_9LACO':0.04681784575345571,('tr|A0A0R1I7L6|A0A0R1I7L6_9LACO':0.03900158027216516,('tr|A0A0R1K3I3|A0A0R1K3I3_9LACO':0.03571665922759337,'tr|A0A0R2LCT3|A0A0R2LCT3_9LACO':0.03571665922759337):0.003284921044571787):0.007816265481290552):0.13998139056558545,('tr|S2PY03|S2PY03_LACPA':0.10595912938931684,('tr|S2P6R5|S2P6R5_LACPA':0.0,('tr|S2NTJ3|S2NTJ3_LACPA':0.0,('tr|S2SYU3|S2SYU3_LACPA':0.0,('tr|S2TCE7|S2TCE7_LACPA':0.0,'tr|S2SEP1|S2SEP1_LACPA':0.0):0.0):0.0):0.0):0.10595912938931684):0.08084010692972432):0.2205878916487346):0.1669445295856714,('tr|A0A062XDI8|A0A062XDI8_9LACO':0.5727936861848636,(('tr|S2U7Y0|S2U7Y0_LACPA':0.25401257019757895,'tr|A0A0F4LYH0|A0A0F4LYH0_9LACO':0.25401257019757895):0.3057825424349353,(((('tr|A0A0K1L414|A0A0K1L414_LACPA':0.008959307452054532,'tr|A0A109B0H3|A0A109B0H3_LACCA':0.008959307452054532):0.3499101692587715,(('tr|A0A120E4K3|A0A120E4K3_LACBR':0.06965982193374254,'tr|A0A0F3RS26|A0A0F3RS26_9LACO':0.06965982193374254):0.23971264699109773,(('tr|A0A0N9JAT5|A0A0N9JAT5_LACPN':0.0030585598410257653,'tr|A0A0G9GJ41|A0A0G9GJ41_LACPN':0.0030585598410257653):0.004651198376446342,('tr|A0A0S2H5Z2|A0A0S2H5Z2_9LACO':0.0,'tr|A0A098R6L9|A0A098R6L9_9LACO':0.0):0.007709758217472107):0.30166271070736816):0.04949700778598576):0.022472188696982975,(('tr|T5JXN8|T5JXN8_LACPN':0.08009753667317321,('tr|A0A098R7N7|A0A098R7N7_9LACO':0.03984190341077909,('tr|A0A0M0CDY9|A0A0M0CDY9_LACPN':0.03467177299466162,('tr|A0A120CIS6|A0A120CIS6_LACPN':0.003195386251135357,'tr|A0A0G9FA26|A0A0G9FA26_LACPN':0.003195386251135357):0.03147638674352626):0.005170130416117469):0.04025563326239423):0.1923391424027956,('tr|W6T891|W6T891_9LACO':0.2126367992974899,('tr|A0A098R2Z1|A0A098R2Z1_9LACO':0.08771692016013921,(('tr|A0A0G9FC63|A0A0G9FC63_LACPN':0.0,'tr|F9UP15|F9UP15_LACPL':0.0):0.0032159386607617524,('tr|R9X1D6|R9X1D6_LACPN':0.0,'tr|A0A0M0CFG4|A0A0M0CFG4_LACPN':0.0):0.0032159386607617524):0.08450098149937746):0.1249198791373507):0.059799879778479004):0.10890498633184009):0.16995758288397733,(('tr|E7FMG7|E7FMG7_9LACO':0.399993302521088,'tr|X0QEY0|X0QEY0_9LACO':0.399993302521088):0.14172851529286234,(((('tr|A0A0R1KGX0|A0A0R1KGX0_9LACO':0.41927094430467604,'tr|E1QYI1|E1QYI1_OLSUV':0.41927094430467604):0.03420421584927458,('tr|J3JB99|J3JB99_9LACO':0.19486495686741645,('tr|A0A0F4KPR4|A0A0F4KPR4_9LACO':0.16071135185305963,('tr|A0A0R1SIN8|A0A0R1SIN8_9LACO':0.13945708898785014,('tr|U2R5U0|U2R5U0_LACBR':0.0,'tr|A0A0R1FI60|A0A0R1FI60_LACBR':0.0):0.13945708898785014):0.021254262865209483):0.034153605014356825):0.25861020328653417):0.019610099109293788,('tr|A0A0H4QXI2|A0A0H4QXI2_9LACO':0.2749294821574717,('tr|H1LI48|H1LI48_9LACO':0.2292829892582201,(('tr|A0A0F3RTT3|A0A0F3RTT3_9LACO':0.14569742808752062,('tr|A0A0A7U7F4|A0A0A7U7F4_LACBR':0.0020154459351006127,('tr|A0A120CM33|A0A120CM33_LACBR':0.0013423685658128237,'tr|U2QR42|U2QR42_LACBR':0.0013423685658128237):0.000673):0.14368198215242):0.05675025619547214,('tr|A0A0R1XER5|A0A0R1XER5_9LACO':0.13639054936538497,(('tr|Q2F7L2|Q2F7L2_LACRE':0.0,'tr|F8DQ25|F8DQ25_LACRS':0.0):0.02077661917507101,('tr|C0YZ02|C0YZ02_LACRE':0.0,'tr|A5VM99|A5VM99_LACRD':0.0):0.02077661917507101):0.11561393019031407):0.06605713491760778):0.026835304975227348):0.0456464928992516):0.1981557771057727):0.04697191700678205,('tr|A0A0P6UDT0|A0A0P6UDT0_STRTR':0.504181308587813,(('tr|E1QW49|E1QW49_OLSUV':0.4366459443498825,('tr|D9PTK7|D9PTK7_FINMA':0.37661867152166223,'tr|E1QXC3|E1QXC3_OLSUV':0.37661867152166223):0.06002727282822029):0.06453668259821294,('tr|S2P0U9|S2P0U9_LACPA':0.4795050135234756,((('tr|A0A0R1PBY7|A0A0R1PBY7_9LACO':0.004917615629939642,'tr|A0A0R1KU83|A0A0R1KU83_9LACO':0.004917615629939642):0.38673236505302777,('tr|A0A0R2D9J9|A0A0R2D9J9_9LACO':0.1985944671587263,('tr|A0A0R2FN19|A0A0R2FN19_9LACO':0.14476648323242336,('tr|U2P6D5|U2P6D5_LACBR':0.1387583330871126,'tr|A0A0R1SIY0|A0A0R1SIY0_9LACO':0.1387583330871126):0.006008150145310753):0.05382798392630306):0.1930555135242411):0.06937998591460459,(('tr|S2S446|S2S446_LACPA':0.3390550454507575,'tr|E1QZV1|E1QZV1_OLSUV':0.3390550454507575):0.09933807421454849,('tr|A0A0P6UXH0|A0A0P6UXH0_STRTR':0.43272223028920426,('tr|A0A0P6V044|A0A0P6V044_STRTR':0.3827037596727054,(('tr|A0A061BVN6|A0A061BVN6_LACDE':0.23770445555667996,('tr|A0A0R2CMT7|A0A0R2CMT7_9LACO':0.18926137931129672,(('tr|A0A0U3D522|A0A0U3D522_LACDE':0.005630092096539974,'tr|F0K1Z7|F0K1Z7_LACD2':0.005630092096539974):0.1758378577974099,(('tr|A0A0R2F754|A0A0R2F754_WEICO':0.1227803394641126,'tr|A0A0R2H1X8|A0A0R2H1X8_WEIVI':0.1227803394641126):0.04296975133433667,((('tr|A0A0R2MVD9|A0A0R2MVD9_9LACO':0.04688600168840018,('tr|Q71HT5|Q71HT5_LACDL':0.030357051114682454,('tr|K0NGK9|K0NGK9_9LACO':0.0011403133139507027,'tr|A0A0R1MA87|A0A0R1MA87_9LACO':0.0011403133139507027):0.02921673780073164):0.016528950573717838):0.07034890411981731,('tr|A0A0R1FG47|A0A0R1FG47_9LACO':0.025119380328425756,('tr|Q71IA2|Q71IA2_LACDL':0.010532022150051112,('tr|F0HYH5|F0HYH5_LACDL':0.006063744269631299,('tr|E4SZ07|E4SZ07_LACDN':0.0031249251933490596,('tr|D8FMH1|D8FMH1_LACDE':0.0016695835120961178,('tr|A0A061CUY7|A0A061CUY7_LACDL':0.001112406478797734,'tr|A0A0L0TI18|A0A0L0TI18_9LACO':0.001112406478797734):0.000557):0.0014553416812528308):0.0029388190762823507):0.004468277880419813):0.014587358178374643):0.09211552547979174):0.031102981413736908,(('tr|A0A0R2LN66|A0A0R2LN66_9LACO':0.03513689623739358,('tr|A0A0R1XHT4|A0A0R1XHT4_9LACO':0.004500435167701711,'tr|A0A0R2K8W4|A0A0R2K8W4_9LACO':0.004500435167701711):0.030636461069691867):0.1073078957262289,('tr|A0A0F4LPM1|A0A0F4LPM1_9LACO':0.13628896197074247,(('tr|V7HTA2|V7HTA2_9LACO':0.000562,'tr|A0A0R1TN87|A0A0R1TN87_9LACO':0.000562):0.10155334699502994,(('tr|A0A0R2CVY5|A0A0R2CVY5_9LACO':0.07192156222079771,(('tr|A0A0R1UWU4|A0A0R1UWU4_9LACO':0.0524438012036238,'tr|A0A0R1MKY9|A0A0R1MKY9_9LACO':0.0524438012036238):0.0152109633448545,(('tr|A0A0R1VQ72|A0A0R1VQ72_9LACO':0.022275212408399803,'tr|A0A0R1QAP7|A0A0R1QAP7_9LACO':0.022275212408399803):0.021636854627374857,('tr|A0A0R1MAE9|A0A0R1MAE9_9LACO':0.031127633492075812,('tr|J1F5B7|J1F5B7_9LACO':0.006743850159606879,'tr|A0A0R2FN01|A0A0R2FN01_9LACO':0.006743850159606879):0.024383783332468822):0.012784433543698848):0.023742697512703748):0.004266797672319411):0.026266239621921872,(('tr|A0A0R1TX02|A0A0R1TX02_9LACO':0.04365291789386694,(('tr|N1ZSE5|N1ZSE5_9LACO':0.0027983663132045145,'tr|A0A0R2BPA7|A0A0R2BPA7_9LACO':0.0027983663132045145):0.006499622890216439,('tr|A0A0R1ZXK4|A0A0R1ZXK4_9LACO':0.000558,'tr|A0A062WZ36|A0A062WZ36_9LACO':0.000558):0.008739627002007144):0.034354928690445985):0.043712058987916635,(('tr|A0A0G8G465|A0A0G8G465_9LACO':0.004850282794881644,(('tr|F7QZV5|F7QZV5_9LACO':0.000836,('tr|E7FM75|E7FM75_9LACO':0.000557,'tr|R6SE07|R6SE07_9LACO':0.000557):0.000279):0.003140107853781271,('tr|G2SM17|G2SM17_LACRR':0.000557,('tr|A0A0R2BUU3|A0A0R2BUU3_9LACO':0.0,'tr|A0A0G8GAD7|A0A0G8GAD7_9LACO':0.0):0.000557):0.0034189923476735107):0.000874):0.07551594076600388,(('tr|A0A0R1M5V8|A0A0R1M5V8_9LACO':0.028916500434988057,('tr|A0A023CXM1|A0A023CXM1_9LACO':0.02254412411917217,('tr|A0A0R2D4M0|A0A0R2D4M0_9LACO':0.018758504060712444,'tr|A0A0R1PX90|A0A0R1PX90_9LACO':0.018758504060712444):0.0037856200584596156):0.006372376315815886):0.048895467351457333,('tr|A0A0R1WYY7|A0A0R1WYY7_9LACO':0.06949512043692152,('tr|A0A0R2ASQ9|A0A0R2ASQ9_9LACO':0.06227206916937533,(('tr|H7G1K9|H7G1K9_9LACO':0.0016979319330974185,'tr|F5VG91|F5VG91_9LACO':0.0016979319330974185):0.000933,('tr|F7QWL9|F7QWL9_9LACO':0.0016980441933389656,(('tr|A0A0F7PVZ0|A0A0F7PVZ0_9LACO':0.000848,('tr|Q1WQZ1|Q1WQZ1_LACS1':0.000565,'tr|E1JMB6|E1JMB6_9LACO':0.000565):0.000283):0.000283,('tr|C2EJ90|C2EJ90_9LACO':0.000565,('tr|V6DHT4|V6DHT4_9LACO':0.0,'tr|A0A089QFM9|A0A089QFM9_9LACO':0.0):0.000565):0.000566):0.000567):0.000932):0.05964152879143847):0.007223051267546299):0.00831684734952387):0.0025542557744401284):0.006998753320898055):0.010822824960936117):0.00392767381090009):0.034173486317122914):0.006155829992880002):0.005893095258331926):0.017412203576494756):0.01571785909550072):0.007793429417346731):0.04844307624538324):0.1177137236163569,('tr|M2Q0D3|M2Q0D3_9FIRM':0.35223551376670814,(('tr|A0A0R2FI67|A0A0R2FI67_9LACO':0.3103936190112955,(('tr|I8RCK0|I8RCK0_LACPE':0.003300861946950784,'tr|T5JPI2|T5JPI2_LACPN':0.003300861946950784):0.02324858246996553,('tr|D7V8A5|D7V8A5_LACPN':0.0,'tr|A0A0N8I4I6|A0A0N8I4I6_LACPN':0.0):0.0265494444169162):0.2838441745943793):0.04032353996869309,((('tr|C4VNY0|C4VNY0_9LACO':0.07569785531157758,'tr|D6S4V4|D6S4V4_9LACO':0.07569785531157758):0.20723649341131145,(('tr|Q71HT4|Q71HT4_LACDL':0.21206050867849469,(('tr|A0A0G8GDN0|A0A0G8GDN0_9LACO':0.0,'tr|A0A0R2BSA8|A0A0R2BSA8_9LACO':0.0):0.0036214834873724566,('tr|A0A0G8GC29|A0A0G8GC29_9LACO':0.002713636094131444,('tr|F7R038|F7R038_9LACO':0.0010834799823936647,'tr|R6SVJ2|R6SVJ2_9LACO':0.0010834799823936647):0.0016301561117376684):0.000908):0.20843902519112223):0.047993114778732804,(((('tr|K0NWD3|K0NWD3_9LACO':0.0021932153477274285,'tr|K0NS88|K0NS88_9LACO':0.0021932153477274285):0.06509271426404262,('tr|A0A0R2MV48|A0A0R2MV48_9LACO':0.0014203689926522989,('tr|F0JZL8|F0JZL8_LACD2':0.0,('tr|F0HUN5|F0HUN5_LACDL':0.0,'tr|A0A0R1JG69|A0A0R1JG69_LACDL':0.0):0.0):0.0014203689926522989):0.06586556061911764):0.06482226135226288,((('tr|A0A0P0CCL0|A0A0P0CCL0_LACDE':0.0,'tr|E4SWP3|E4SWP3_LACDN':0.0):0.0068334102782655615,('tr|A0A0P0CJD5|A0A0P0CJD5_LACDE':0.004150223779968876,'tr|A0A0R1FJ04|A0A0R1FJ04_9LACO':0.004150223779968876):0.0026831864982966858):0.006657185073298155,('tr|A0A0P0BV08|A0A0P0BV08_LACDE':0.006089695439381648,('tr|A0A0P0BRA7|A0A0P0BRA7_LACDE':0.002075111889984438,('tr|A0A0P0BQM1|A0A0P0BQM1_LACDE':0.0,'tr|F0JZL9|F0JZL9_LACD2':0.0):0.002075111889984438):0.00401458354939721):0.0074008999121820684):0.1186175956124692):0.06822253975162584,(('tr|M5J737|M5J737_9LACO':0.005267611999828947,'tr|A0A0R1T0F3|A0A0R1T0F3_9LACO':0.005267611999828947):0.16597679411161992,(('tr|A0A0R1S6Q5|A0A0R1S6Q5_9LACO':0.09069683686983154,('tr|D6S4V5|D6S4V5_9LACO':0.02958693628607556,('tr|C4VKH2|C4VKH2_9LACO':0.0013055650043448663,'tr|D0DQK9|D0DQK9_9LACO':0.0013055650043448663):0.028281371281730694):0.06110990058375598):0.07067238613108806,(((('tr|C8PCZ2|C8PCZ2_9LACO':0.000579,'tr|E1NTR0|E1NTR0_9LACO':0.000579):0.0021780668962778638,('tr|G3YZW9|G3YZW9_9LACO':0.0017395120070349268,('tr|E1NPW8|E1NPW8_9LACO':0.0014490447306404475,('tr|E3BSY1|E3BSY1_9LACO':0.000579,'tr|A0A0E1XXA1|A0A0E1XXA1_9LACO':0.000579):0.000870):0.000290):0.001017609722309465):0.11973487748983702,('tr|I7JV22|I7JV22_9LACO':0.0848241305139047,(('tr|A0A0A8AZ91|A0A0A8AZ91_LACGS':0.007578650758603533,('tr|A0A087QF26|A0A087QF26_LACGS':0.0,'tr|D1YGT3|D1YGT3_LACGS':0.0):0.007578650758603533):0.011456589366154124,('tr|A0A0R2DH92|A0A0R2DH92_9LACO':0.018179677724847854,(('tr|D0R5P0|D0R5P0_LACJF':0.0023070629926510433,'tr|C2E4S8|C2E4S8_LACJH':0.0023070629926510433):0.0026103482693546898,('tr|V5P4C3|V5P4C3_LACJH':0.0038518719869309326,('tr|Q74I02|Q74I02_LACJO':0.002596319226413679,('tr|F4ACG6|F4ACG6_LACJH':0.000576,'tr|F7SFA8|F7SFA8_LACJH':0.000576):0.0020205981345611246):0.0012555527605172534):0.0010655392750748005):0.01326226646284212):0.000856):0.06578889038914704):0.03766786870527672):0.02006797615422906,('tr|C2KB40|C2KB40_9LACO':0.14050841655191482,(('tr|C2KB42|C2KB42_9LACO':0.08375542535003122,('tr|A0A0R2GB10|A0A0R2GB10_9LACO':0.0022938329244095446,'tr|A0A0D6A4J4|A0A0D6A4J4_9LACO':0.0022938329244095446):0.08146159242562168):0.00701115432769317,(('tr|I7K0U4|I7K0U4_9LACO':0.06509341467526197,'tr|I7LD11|I7LD11_9LACO':0.06509341467526197):0.016518238737071034,(('tr|A0A0R1Y2I5|A0A0R1Y2I5_9LACO':0.00286901787487992,'tr|N2AJS2|N2AJS2_9LACO':0.00286901787487992):0.05895206393608976,(('tr|A0A0R1UDL5|A0A0R1UDL5_9LACO':0.04192679287079282,('tr|A0A0R1YD31|A0A0R1YD31_9LACO':0.03508911386427349,'tr|D4YSV5|D4YSV5_9LACO':0.03508911386427349):0.006837679006519326):0.011975037704021863,((('tr|A0A0R1PLG4|A0A0R1PLG4_9LACO':0.002865729133744166,('tr|F6CBU5|F6CBU5_LACKZ':0.0,'tr|A0A0R1WSV1|A0A0R1WSV1_9LACO':0.0):0.002865729133744166):0.023357240376712496,(('tr|D0DI37|D0DI37_9LACO':0.008720378507801052,(('tr|C7XLY1|C7XLY1_9LACO':0.005426415043778832,'tr|A0A0R1GN65|A0A0R1GN65_9LACO':0.005426415043778832):0.001133337789552713,('tr|V5GDR7|V5GDR7_9LACO':0.001447247403175811,('tr|D5H1M6|D5H1M6_LACCS':0.0011751544829039506,'tr|C2KB41|C2KB41_9LACO':0.0011751544829039506):0.000272):0.005112505430155734):0.0021606256744693964):0.014920384583221091,(('tr|F2M2P3|F2M2P3_LACAL':0.006327472976528359,'tr|A0A0R1H9R9|A0A0R1H9R9_LACAM':0.006327472976528359):0.0095499455645216,(('tr|A0A0R1VI40|A0A0R1VI40_9LACO':0.0040168561512348155,'tr|A0A0R2KUZ9|A0A0R2KUZ9_LACAM':0.0040168561512348155):0.005808602507592631,('tr|F0TJ00|F0TJ00_LACAM':0.0069068792942393875,('tr|E4SLU5|E4SLU5_LACAR':0.0011442276498891957,'tr|R5ZGN5|R5ZGN5_9LACO':0.0011442276498891957):0.005762651644350192):0.0029185793645880587):0.006051959882222513):0.007763344549972184):0.0025822064194346295):0.011139043513025304,(('tr|Q5FLS6|Q5FLS6_LACAC':0.03024774897525928,('tr|C2ELC9|C2ELC9_9LACO':0.025147609046617725,('tr|U6F8A7|U6F8A7_LACHE':0.0012611105103476072,'tr|F3MQS9|F3MQS9_LACHE':0.0012611105103476072):0.023886498536270118):0.005100139928641556):0.0017993576029098346,('tr|J3WPC6|J3WPC6_LACHE':0.014785455917735613,('tr|A0A0P0E7S6|A0A0P0E7S6_9LACO':0.007311991903462878,(('tr|A0A0R1NLM4|A0A0R1NLM4_9LACO':0.00402199412784332,('tr|A0A0R2ME66|A0A0R2ME66_LACHE':0.0026772895580564615,('tr|U4QLV4|U4QLV4_LACHE':0.000859,('tr|F0NVU0|F0NVU0_LACHH':0.000572,'tr|A0A0N9ZD00|A0A0N9ZD00_LACHE':0.000572):0.000287):0.0018183075959283812):0.0013447045697868587):0.000139,('tr|W5XDK7|W5XDK7_LACHE':0.0035570408279310683,('tr|A0A0F7CZY3|A0A0F7CZY3_LACHE':0.0018801857104152608,(('tr|A0A0D5MKD0|A0A0D5MKD0_LACHE':0.0,'tr|F3MQT7|F3MQT7_LACHE':0.0):0.000286,('tr|U6F896|U6F896_LACHE':0.0,('tr|U6FFS4|U6FFS4_LACHE':0.0,('tr|A4ZH65|A4ZH65_LACHE':0.0,'tr|U6FU07|U6FU07_LACHE':0.0):0.0):0.0):0.000286):0.0015939729519059975):0.0016768551175158075):0.000604):0.0031511806873320003):0.007473464014272735):0.017261650660433503):0.005314906445312961):0.016539817551332603):0.007919251236155):0.019790571601363438):0.009154926265391383):0.049741836874190426):0.002051558821495547):0.01880924762750924):0.009875183110529262):0.0290863246042099):0.05972289274156872):0.02288072526566165):0.024706142461051295,('tr|A0A0M4I110|A0A0M4I110_STRTR':0.28446303002845796,(('tr|F3MYG7|F3MYG7_LACRH':0.2342501703353297,((('tr|A0A0R1W804|A0A0R1W804_9LACO':0.06335698852054994,'tr|A0A0R2BF57|A0A0R2BF57_9LACO':0.06335698852054994):0.07406219395768432,('tr|A0A0R1XZQ7|A0A0R1XZQ7_9LACO':0.11363555826866856,('tr|A0A0R1MZB8|A0A0R1MZB8_9LACO':0.03447396556241089,('tr|U4TMP8|U4TMP8_9LACO':0.03262692057378502,'tr|A0A0R1X1K2|A0A0R1X1K2_9LACO':0.03262692057378502):0.0018470449886258677):0.07916159270625767):0.023783624209565812):0.03320876468341116,((('tr|A0A0R1X2D7|A0A0R1X2D7_9LACO':0.03638952308350618,('tr|A0A0B2XK91|A0A0B2XK91_LACCU':0.0017402999865319124,('tr|G6CCA1|G6CCA1_LACCU':0.0,'tr|A0A0R1LAF0|A0A0R1LAF0_LACCU':0.0):0.0017402999865319124):0.03464922309697427):0.02458209704135772,('tr|A0A0R1RVT2|A0A0R1RVT2_9LACO':0.040586719800886795,('tr|A0A0R1SNI6|A0A0R1SNI6_LACSK':0.000727,('tr|A0A0R1JG79|A0A0R1JG79_LACSK':0.000583,('tr|A0A094YXK5|A0A094YXK5_LACSK':0.0,('tr|Q38YP7|Q38YP7_LACSS':0.0,'tr|R9GCJ4|R9GCJ4_LACSK':0.0):0.0):0.000583):0.000144):0.03985999233085724):0.020384900323977106):0.09953092618951775,('tr|S2RUH1|S2RUH1_LACPA':0.1509044576727694,(('tr|A0A0R1JUE6|A0A0R1JUE6_9LACO':0.11236637158402485,('tr|A0A0R2F445|A0A0R2F445_9LACO':0.07064833669118376,'tr|A0A0R1Q5E8|A0A0R1Q5E8_9LACO':0.07064833669118376):0.04171803489284098):0.013168243973659677,(('tr|A0A0R2MWU1|A0A0R2MWU1_9LACO':0.07056072098440602,'tr|A0A0R2AVS5|A0A0R2AVS5_9LACO':0.07056072098440602):0.03828226660868417,(((('tr|S6C9F9|S6C9F9_LACCA':0.001153466451801699,('tr|A0A0H0YJY7|A0A0H0YJY7_LACCA':0.0,'tr|A0A0R1ETH8|A0A0R1ETH8_LACZE':0.0):0.001153466451801699):0.006320904090054702,('tr|K8QQY4|K8QQY4_LACRH':0.0017963868398213068,('tr|A0A0E3CMU4|A0A0E3CMU4_LACRH':0.000192,('tr|C2K1K8|C2K1K8_LACRH':0.0,('tr|C7TAK9|C7TAK9_LACRG':0.0,'tr|F3MYG8|F3MYG8_LACRH':0.0):0.0):0.000192):0.0016042585845992274):0.005677983702035094):0.012055335997907535,('tr|S2PXM0|S2PXM0_LACPA':0.005232267576867011,(('tr|K6RZ99|K6RZ99_LACCA':0.000866,('tr|S2SYT9|S2SYT9_LACPA':0.0,'tr|S2RM99|S2RM99_LACPA':0.0):0.000866):0.002074962745900355,(('tr|A0A0C9Q566|A0A0C9Q566_LACPA':0.0,'tr|S2QHE4|S2QHE4_LACPA':0.0):0.0024851704731903013,('tr|A0A0K1L2V8|A0A0K1L2V8_LACPA':0.000384,('tr|S2R7Y8|S2R7Y8_LACPA':0.0,('tr|S2MBN9|S2MBN9_LACPA':0.0,'tr|K6SFB2|K6SFB2_LACCA':0.0):0.0):0.000384):0.0021009139627460316):0.000455):0.0022916814580804523):0.014297438962896813):0.014063378392046633,(('tr|A0A0R2E894|A0A0R2E894_LACPA':0.001095347862372753,'tr|S2PQ98|S2PQ98_LACPA':0.001095347862372753):0.015023957130615218,('tr|A0A0E2LXG9|A0A0E2LXG9_LACCA':0.000560,('tr|S2QXX7|S2QXX7_LACPA':0.0,('tr|S2RHL1|S2RHL1_LACPA':0.0,('tr|A0A0K1MRS5|A0A0K1MRS5_LACPA':0.0,('tr|A0A0R1F3M2|A0A0R1F3M2_LACCA':0.0,('tr|A0A0C9QDI7|A0A0C9QDI7_LACPA':0.0,('tr|A0A0E2BTX1|A0A0E2BTX1_LACCA':0.0,('tr|K6QMI2|K6QMI2_LACCA':0.0,('tr|K6RFX0|K6RFX0_LACCA':0.0,('tr|K6QUF8|K6QUF8_LACCA':0.0,('tr|C2FDU7|C2FDU7_LACPA':0.0,('tr|Q03B11|Q03B11_LACC3':0.0,('tr|S4ZKF3|S4ZKF3_LACCA':0.0,('tr|S2QAV4|S2QAV4_LACPA':0.0,('tr|S2PDW2|S2PDW2_LACPA':0.0,('tr|S2PH47|S2PH47_LACPA':0.0,('tr|A0A0E1PFU0|A0A0E1PFU0_LACPA':0.0,('tr|S2NNA9|S2NNA9_LACPA':0.0,('tr|S2LGQ1|S2LGQ1_LACPA':0.0,('tr|S2SRQ3|S2SRQ3_LACPA':0.0,('tr|S2T8X5|S2T8X5_LACPA':0.0,('tr|S2UWA5|S2UWA5_LACPA':0.0,('tr|K0N307|K0N307_LACCA':0.0,'tr|C5FAC3|C5FAC3_LACPA':0.0):0.0):0.0):0.0):0.0):0.0):0.0):0.0):0.0):0.0):0.0):0.0):0.0):0.0):0.0):0.0):0.0):0.0):0.0):0.0):0.0):0.0):0.000560):0.015559309162515356):0.01747377993882271):0.07524990266127962):0.016691627964594336):0.025369842115084862):0.009598088641612268):0.010125400847263766):0.06362222317368427):0.02830791881505257,((('tr|A0A0P6UD01|A0A0P6UD01_STRTR':0.22315295109796673,(('tr|A0A0R1P5Y1|A0A0R1P5Y1_9LACO':0.000569,('tr|A0A0D4CLZ8|A0A0D4CLZ8_9LACO':0.0,'tr|A0A099Y7H0|A0A099Y7H0_9LACO':0.0):0.000569):0.11652959950075292,(('tr|C7XWB8|C7XWB8_9LACO':0.05634127083075635,'tr|A0A0R2I3B1|A0A0R2I3B1_9LACO':0.05634127083075635):0.049565496748111726,((('tr|A0A0R1P794|A0A0R1P794_9LACO':0.030070569947332815,'tr|C2ETA3|C2ETA3_9LACO':0.030070569947332815):0.01885325940557203,('tr|A0A0R1Y0X6|A0A0R1Y0X6_9LACO':0.04599433226681848,('tr|A0A0R1XIQ0|A0A0R1XIQ0_9LACO':0.022743680053361914,('tr|C8P6N8|C8P6N8_9LACO':0.009199715345918125,('tr|E3C878|E3C878_9LACO':0.0,'tr|A0A0R1WFH8|A0A0R1WFH8_9LACO':0.0):0.009199715345918125):0.01354396470744379):0.02325065221345657):0.0029294970860864744):0.005175660945630489,(('tr|A0A081NRS8|A0A081NRS8_LACRE':0.000855,('tr|B3XQQ5|B3XQQ5_LACRE':0.000570,'tr|A0A073JNB1|A0A073JNB1_LACRE':0.000570):0.000285):0.014678007303532081,(('tr|A0A098QZH2|A0A098QZH2_LACRE':0.0,('tr|S5NMR5|S5NMR5_LACRE':0.0,('tr|C0YXC7|C0YXC7_LACRE':0.0,'tr|A5VIB7|A5VIB7_LACRD':0.0):0.0):0.0):0.01211198977625294,(('tr|A0A0U5JSU1|A0A0U5JSU1_LACRE':0.000570,'tr|A0A0U5JWH0|A0A0U5JWH0_LACRE':0.000570):0.00234355323444968,(('tr|F8DLQ7|F8DLQ7_LACRS':0.0,'tr|A4L2U7|A4L2U7_LACRE':0.0):0.002092964849009893,('tr|R9WIU8|R9WIU8_LACRE':0.0011403133139507027,('tr|F8KG51|F8KG51_LACRE':0.0,'tr|A0A0S4NRX2|A0A0S4NRX2_LACRE':0.0):0.0011403133139507027):0.000953):0.000820):0.009198620443294336):0.0034210822335088986):0.038566418288773496):0.05180727728033274):0.011191999378757367):0.10605418414034129):0.018471536545177858,(('tr|A0A0R2CW03|A0A0R2CW03_9LACO':0.1242937148686083,('tr|A0A0R1H2M0|A0A0R1H2M0_9LACO':0.1069142499032274,('tr|A0A0R1JZ92|A0A0R1JZ92_9LACO':0.000860,('tr|J3JAV8|J3JAV8_9LACO':0.000573,'tr|A0A0R1F7G3|A0A0R1F7G3_9LACO':0.000573):0.000287):0.10605428301260267):0.017379464965380897):0.022843721067599243,(('tr|A0A0R2MJB4|A0A0R2MJB4_9LACO':0.04660958879228427,('tr|W6T4P0|W6T4P0_9LACO':0.0,'tr|A0A0R2NMJ4|A0A0R2NMJ4_9LACO':0.0):0.04660958879228427):0.007822121101951685,(('tr|G0M4G9|G0M4G9_LACPE':0.000721,('tr|T5JT01|T5JT01_LACPN':0.000577,('tr|A0A0R1FP75|A0A0R1FP75_LACPE':0.0,('tr|I9AI41|I9AI41_LACPE':0.0,'tr|F6IUK2|F6IUK2_LACPE':0.0):0.0):0.000577):0.000144):0.006407330705617942,(('tr|U2XIW0|U2XIW0_LACPN':0.0011547984737488859,'tr|A0A098R4F8|A0A098R4F8_9LACO':0.0011547984737488859):0.005051835123149884,(('tr|A0A0P7I5I2|A0A0P7I5I2_LACPN':0.0011547984737488859,'tr|A0A0U3MB24|A0A0U3MB24_LACPN':0.0011547984737488859):0.000053,(('tr|A0A0R1V165|A0A0R1V165_LACPN':0.0,'tr|A0A0M0CIR2|A0A0M0CIR2_LACPN':0.0):0.000860,('tr|A0A0N9J216|A0A0N9J216_LACPN':0.000721,(('tr|A0A0T6DHQ9|A0A0T6DHQ9_LACPN':0.0,'tr|A0A0R2G7K6|A0A0R2G7K6_LACPN':0.0):0.000575,('tr|D7VE84|D7VE84_LACPN':0.0,('tr|A0A0G9FDQ6|A0A0G9FDQ6_LACPN':0.0,('tr|A0A023MDE9|A0A023MDE9_LACPN':0.0,('tr|R9X6E9|R9X6E9_LACPN':0.0,('tr|F9ULK9|F9ULK9_LACPL':0.0,'tr|M4KEU3|M4KEU3_LACPN':0.0):0.0):0.0):0.0):0.0):0.000575):0.000147):0.000139):0.000347):0.004999121561781172):0.000922):0.047302892091651394):0.09270572604197158):0.09448705170693716):0.008919259744596064,((('tr|A0A0H4QME2|A0A0H4QME2_9LACO':0.04223010271764027,'tr|A0A0R1SN50|A0A0R1SN50_9LACO':0.04223010271764027):0.08455895999700713,('tr|A0A0R1K9H2|A0A0R1K9H2_9LACO':0.08764185233326272,(('tr|A0A0R1K2I2|A0A0R1K2I2_9LACO':0.027335949367261025,('tr|A0A0R1KJM8|A0A0R1KJM8_9LACO':0.006061146945258944,('tr|A0A0R1PI03|A0A0R1PI03_9LACO':0.004030734129879643,'tr|A0A0R1HUM6|A0A0R1HUM6_9LACO':0.004030734129879643):0.002030412815379412):0.02127480242200208):0.01746477373923827,(('tr|A0A0R2N7L1|A0A0R2N7L1_9LACO':0.04014852334810848,('tr|A0A0R1QDZ6|A0A0R1QDZ6_9LACO':0.036498953187292904,'tr|A0A0R2LA40|A0A0R2LA40_9LACO':0.036498953187292904):0.003649570160815574):0.0013177993083380857,(('tr|A0A0R1WJF9|A0A0R1WJF9_9LACO':0.022380859920410945,'tr|A0A0K2LAW8|A0A0K2LAW8_9LACO':0.022380859920410945):0.001743415501808676,('tr|A0A0R1IRF7|A0A0R1IRF7_9LACO':0.007805087282594658,('tr|A0A0H4LPA0|A0A0H4LPA0_9LACO':0.004030734129879643,'tr|A0A0R1LQA6|A0A0R1LQA6_9LACO':0.004030734129879643):0.0037743531527151264):0.01631918813962485):0.017342047234227054):0.0033344004500527324):0.04284112922676331):0.0391472103813848):0.08893521418698691,('tr|A0A0P6UJA1|A0A0P6UJA1_STRTR':0.20695939679351838,(('tr|A0A0R2CKP5|A0A0R2CKP5_9LACO':0.10739620857105836,(('tr|A0A0R2JS23|A0A0R2JS23_9LACO':0.04430134175604705,('tr|G2KV76|G2KV76_LACSM':0.0051946423089412885,'tr|A0A0R2BV09|A0A0R2BV09_LACSD':0.0051946423089412885):0.039106699447105875):0.018898236757188713,('tr|A0A0R2E7N5|A0A0R2E7N5_9LACO':0.0028624780140596995,('tr|A0A0C1M4F4|A0A0C1M4F4_9LACO':0.0011481689517676141,('tr|A0A0R1IMW6|A0A0R1IMW6_9LACO':0.0011403133139507027,'tr|A0A0R2GIY0|A0A0R2GIY0_9LACO':0.0011403133139507027):0.000008):0.0017143090622920854):0.06033710049917618):0.044196630057822484):0.07907118874645491,((('tr|A0A0R1UQ25|A0A0R1UQ25_9LACO':0.05063841249220402,('tr|H4GKK1|H4GKK1_9LACO':0.002885575460176315,'tr|A0A0R1VGE9|A0A0R1VGE9_9LACO':0.002885575460176315):0.04775283703202782):0.0435855507883075,(('tr|A0A0R1U9A7|A0A0R1U9A7_9LACO':0.000574,'tr|A0A0R2GUJ3|A0A0R2GUJ3_9LACO':0.000574):0.0528127731954674,('tr|A0A0R2EYY8|A0A0R2EYY8_LACFE':0.0038427087282273398,('tr|R4RUT8|R4RUT8_LACFE':0.0019069923954169177,(('tr|T0SIP0|T0SIP0_LACFE':0.0011547984737488859,'tr|A0A0G9GGF4|A0A0G9GGF4_LACFE':0.0011547984737488859):0.000217,(('tr|A0A0G9GD26|A0A0G9GD26_LACFE':0.0,('tr|D0DU88|D0DU88_LACFE':0.0,'tr|V4ZHX9|V4ZHX9_LACFE':0.0):0.0):0.000577,('tr|A0A0F4HBU8|A0A0F4HBU8_LACFE':0.0,('tr|A0A0N6WH00|A0A0N6WH00_LACFE':0.0,('tr|D8IGS0|D8IGS0_LACFC':0.0,('tr|C0WVI9|C0WVI9_LACFE':0.0,'tr|B2GAD1|B2GAD1_LACF3':0.0):0.0):0.0):0.0):0.000577):0.000795):0.000535):0.001935716332810422):0.049544462786023535):0.04083679176626065):0.07822420984599687,(('tr|A0A0R1R9P6|A0A0R1R9P6_9LACO':0.03914795039523378,'tr|A0A0R2L3V7|A0A0R2L3V7_9LACO':0.03914795039523378):0.12985820155129746,(('tr|A0A0R1RPY7|A0A0R1RPY7_9LACO':0.10619502989605356,(('tr|A0A0A1H1F7|A0A0A1H1F7_9LACO':0.032204344061251056,'tr|A0A0D1A6N6|A0A0D1A6N6_9LACO':0.032204344061251056):0.04010174558316326,('tr|A0A0R2A5W6|A0A0R2A5W6_9LACO':0.06635155309814345,('tr|A0A0R1W883|A0A0R1W883_9LACO':0.05689339241503977,'tr|A0A0R1W1U6|A0A0R1W1U6_9LACO':0.05689339241503977):0.009458160683103789):0.005954536546270872):0.033888940251639244):0.05098874048422808,(('tr|A0A0R2AZ87|A0A0R2AZ87_9LACO':0.14132807487234167,('tr|A0A0R2CQL4|A0A0R2CQL4_9LACO':0.09888701716352177,('tr|A0A0A6NT78|A0A0A6NT78_9LACO':0.06838088893691896,((('tr|A0A0R1L6D5|A0A0R1L6D5_9LACO':0.008709598030826937,('tr|A0A0R1T0E8|A0A0R1T0E8_9LACO':0.0,'tr|A0A0R1ZSU7|A0A0R1ZSU7_9LACO':0.0):0.008709598030826937):0.009887347700537008,('tr|S4PQ67|S4PQ67_9LACO':0.01014382173174111,('tr|A0A0R1Z182|A0A0R1Z182_9LACO':0.00926363443864664,('tr|A0A0R1JDY1|A0A0R1JDY1_LACBU':0.0,('tr|J9W8Q0|J9W8Q0_LACBU':0.0,'tr|F4FV24|F4FV24_LACBN':0.0):0.0):0.00926363443864664):0.000880):0.008453123999622836):0.042818671810341824,(('tr|A0A0R1SS77|A0A0R1SS77_9LACO':0.05042477931906808,('tr|A0A0R1NAV4|A0A0R1NAV4_9LACO':0.027757498264280533,('tr|H1LC57|H1LC57_9LACO':0.000588,'tr|A0A0R1NJW3|A0A0R1NJW3_9LACO':0.000588):0.02716959225489235):0.022667281054787547):0.0014343472900268939,(('tr|G9ZP24|G9ZP24_9LACO':0.000574,'tr|A0A0R1YPQ8|A0A0R1YPQ8_9LACO':0.000574):0.032104906941146094,(('tr|A0A0R1VZ72|A0A0R1VZ72_9LACO':0.001922023465186995,'tr|X0PKI8|X0PKI8_9LACO':0.001922023465186995):0.009327147580475703,('tr|C2D282|C2D282_LACBR':0.0020111987968279843,('tr|C0WQT0|C0WQT0_LACBU':0.000574,'tr|C0XGF1|C0XGF1_LACHI':0.000574):0.0014374595877981733):0.009237972248834603):0.021429475104513318):0.01918048045891907):0.009556490932610795):0.006965271395213191):0.030506128226602702):0.04244105770882001):0.004493741272102669,((('tr|A0A0R2ESE5|A0A0R2ESE5_9LACO':0.055190659595725444,'tr|A0A0R1M354|A0A0R1M354_9LACO':0.055190659595725444):0.019691028879645245,(('tr|A0A081BKT1|A0A081BKT1_9LACO':0.023532860213542617,'tr|A0A0R1ZWC8|A0A0R1ZWC8_9LACO':0.023532860213542617):0.04091480133467695,('tr|A0A0R1HKM7|A0A0R1HKM7_9LACO':0.058416719093373315,('tr|A0A0R1TEH0|A0A0R1TEH0_9LACO':0.009803189390033329,'tr|A0A0R2BGJ8|A0A0R2BGJ8_LACCL':0.009803189390033329):0.048613529703339875):0.006030942454846255):0.01043402692715123):0.02402580925181297,('tr|A0A0R1LPJ5|A0A0R1LPJ5_9LACO':0.08089825908217962,(('tr|A0A0R1LEA7|A0A0R1LEA7_9LACO':0.006356725778300598,'tr|A0A0R1MHR7|A0A0R1MHR7_9LACO':0.006356725778300598):0.05474451909047162,(('tr|A0A0R1JPC5|A0A0R1JPC5_9LACO':0.02298423892273682,('tr|A0A0R1QS38|A0A0R1QS38_9LACO':0.0,'tr|A0A0F3RTB5|A0A0F3RTB5_9LACO':0.0):0.02298423892273682):0.02978548425722871,('tr|A0A0R2DE68|A0A0R2DE68_9LACO':0.05046413118155468,(('tr|A0A0R2M268|A0A0R2M268_9LACO':0.03389711170753229,('tr|A0A0R1USS7|A0A0R1USS7_9LACO':0.012784383611024519,'tr|A0A0R1GQW0|A0A0R1GQW0_9LACO':0.012784383611024519):0.02111272809650777):0.014992396357414783,('tr|A0A0R1L6N3|A0A0R1L6N3_9LACO':0.035706752039624035,(('tr|A0A0A7U3R2|A0A0A7U3R2_LACBR':0.000574,'tr|A0A0D0FCV1|A0A0D0FCV1_LACBR':0.000574):0.000766,(('tr|U2PPB8|U2PPB8_LACBR':0.0,'tr|A0A0R1FLJ0|A0A0R1FLJ0_LACBR':0.0):0.0012125581264951224,('tr|A0A0C1M1I4|A0A0C1M1I4_LACBR':0.000573,('tr|A0A109F8R0|A0A109F8R0_LACBR':0.0,('tr|Q03U32|Q03U32_LACBA':0.0,'tr|M5AAG2|M5AAG2_LACBR':0.0):0.0):0.000573):0.000639):0.000127):0.03436681809114461):0.01318275602532304):0.0015746231166076097):0.0023055919984108497):0.008331521688806687):0.019797014213407405):0.018009238645004144):0.04691431841726068):0.01136195423583719):0.011822381566249707):0.0034420211799770506):0.014019224191004875):0.020491999476005107):0.008764880108116047):0.03481947048610634):0.0120143417626416):0.021904940878075707):0.02317746115548236):0.04307666779604824):0.0015183547867194669):0.003182665406328722):0.02728558049966856):0.050018470616498834):0.005670889376101718):0.02263684693226603):0.01847504692590357):0.02167761342461988):0.0029986816397175042):0.015875867682213496):0.02166464154392389):0.009577430477835991):0.00849586434072791):0.012998573552349346):0.0015379713685836904):0.009246507090564182):0.006077655090667156):0.01711926005839648):0.01473633537439778):0.0033718199724070974):0.008545818672442196):0.011778819619376768):0.02143709520083603):0.003495767169607422):0.005335444126652766):0.00497585947408552):0.003974541601495907):0.0035104253991365963):0.002791041489267343):0.005977128665350273):0.002881463116628513):0.02004714059493129):0.0036591790618866193):0.014226460447658074):0.002224956000668632):0.018290964376672325):0.052670582281766576):0.0055035441380019146):0.03781461174959644):0.021531313301622834);
